# Supplementary material for: Cytogenetic signatures favoring metastatic organotropism in colorectal cancer
Source: Nat Commun. 2025 Apr 5;16:3261. doi: 10.1038/s41467-025-58413-1 (PMC11972295; doi:10.1038/s41467-025-58413-1)
Supplement: Supplementary file 4 — Source Data [file 41467_2025_58413_MOESM4_ESM.xlsx]

## Sheet: Figure 1a,6,7, S6, Table S1
Data of the CRCTropism Cohort, related to Figure 1a, 6, 7, S6, Table S1
no.	type lesion	metastasis site	chromosomal imbalences
1	metastasis	liver	+7, -8p21pter, +8q, -18q, +20q
2	primary		-1p, -4, -8p12pter, +17q, -18q, +20, -21q
3	metastasis	liver	-1p, +1q, -4, +7, -8p12pter, +8q, -9, +13q, +17q, -18, +20, -21q
4	primary		+7, +8q, -18q, +20q11q12
5	metastasis	liver	+Xq, +7p, ++8q, +13q, -17p, -18, ++20q
6	metastasis	liver	+6, ++7, -8p21pter, ++8p11p12, +8q, +12p, ++13q, +14q, -15q, ++16, -18, +20pterq12, ++20q12qter
7	metastasis	liver	-4p14pter, +7, -8p21pter, +8p11qter, +16, -17p, -18q, +20
8	metastasis	liver	+1q, +2p22pter, -2q22q24, -4q32qter, +5q31qter, -8p21pter, +8q, ++8q24qter, -9pterq22, +13q, -17p, -18q, -20p, ++20q
9	primary		-1p13p31, -4p, -4q22qter, +7pterq21, -8p21pter, +8q, +13q, -14q, -15q11q15, -17p, +17q11q21, -17q22q24, -18q, ++20q
10	metastasis	lung	+1q, -4p, +4q12q21, -4q22qter, +5p, -5q, +7, -8p21pter, +8q, +10p, +13q, -14q, -17p, +17q11q21, -18q, ++20q
11	primary		++Xq, -1p21p34, -2q24qter, -3p, -3q, -4, -5, ++7, -8p, +8q11q22, -11, +12pterq13, -12q21qter, ++13q, -14q, -15q, -18, ++20
12	metastasis	liver	+Xq, -1p, +2p, +2q13q21, -2q32qter, -3p, +6p, +6q22qter, +7, -8p, +8q12q24, +9q21qter, +12pterq14, +13q, +15q, +20p, ++20q11q13
13	primary		+7, -8p21pter, ++8q, ++13q, -15q11q15, -17p, -18, ++20q
14	metastasis	liver	+7, -8p21pter, ++8q, +13q, -17p, -18q, ++20q
15	metastasis	liver	no imbalances
16	metastasis	liver	no imbalances
17	metastasis	liver	-4p, -4q22qter, +6p12pter, +7, -8p21pter, +13q, -14q11q21, -18q22qter, +20q, -21q11q21
18	metastasis	liver	-Xp21pter, -1p21p31, -4, -5q14q23, -8p21pter, -18q21qter, +20q
19	primary		-4q31qter, -14q, -17p, -17q22qter, -18, -20p, +20q
20	metastasis	liver	+20q
21	metastasis	liver	-4, +7, -8p12pter, +8q, +9, +14q, +17q11q22, -17q22qter, -18, +20q
22	primary		+13q, +17q, -18q, +20
23	metastasis	liver	+13q, +17q, -18p, -18q
24	metastasis	liver	+7p, +13q, ++20q
25	metastasis	liver	+1q, +7p, +11pterq12, +13q, -14q11q21, ++20q
26	metastasis	liver	+Xp11p22, +2, +5p, +6p12p21, +7p, -7q35qter, -8p21pter, +8p12qter, ++9p, +9q, -18, ++20q
27	metastasis	liver	+20q
28	metastasis	liver	-18q, +20q
29	metastasis	liver	+1q, -4, +6, +7, -8p, ++13q, -14q, -15q, +16, -17p12p12, -18, ++20q, -22q
30	primary		-8p12pter, +8q, -9p21pter, -11, ++13q, -14q, -18, ++20q
31	metastasis	liver	+7, -8p12pter, +8q11q24, ++8q24qter, -9p21pter, +9q, -11, +12, ++13q, -14q, +16q, -18q, ++20q
32	metastasis	brain	-4p15qter, -8p, -9p13pter, -18q, +20q
33	metastasis	liver	-5, +7q, +9q, -18q, +19q, +20q
34	primary		-1p13p22, +5p, -5q12qter, -8p12pter, +8p12qter, -15q15qter, -18, +20q
35	metastasis	liver	+5p, -5q, -8p22pter, +8p11p12, ++8q, -13q14qter, -15q, -17p, -18, ++20q
36	primary		-4, +13q, -14q, -15q, -17p, -18
37	metastasis	liver	-4q, -8p21pter, +13q, -14q, -18, +20q
38	primary		+2q36qter, -4p15qter, +7pterq11, -8p12pter, +13q, -17p, -18q, ++20q
39	metastasis	liver	+2q36qter, -4p15qter, -5p14q33, +6p12pter, +7, -12p12q21, -18q, ++20q
40	metastasis	liver	-4q22qter, -8p, -18q, ++20q
41	metastasis	liver	-5q21q22, +8, -10q22q24, +13q, +20
42	primary		+8p, -18q
43	metastasis	liver	+7, +9q22qter, +12, +17, -18q
44	metastasis	liver	+13q, -18q, +20q
45	metastasis	liver	-1p13p31, +1q, +3p14pter, -6q21qter, +7p, -8p12pter, +10p, ++13q, -14q, -18, +19q, +20q11q13
46	metastasis	liver	-2q21q24, -4p, +5p, -5q, +6p21pter, +7pterq21, -9p13pter, -10q, +11, +13q, -14q, +16, -18, ++20q
47	metastasis	liver	-4p, -5q15qter, +6p21pter, +6q24qter, -8p22pter, -9p21pter, +13q, -18q, +20q
48	primary		++20q
49	metastasis	lung	-4, -8p21pter, +18p, -18q
50	primary		-1, -3, -4, +7p21pter, +7q, -9, +13q, -14q, -15q, +17q, -18q, -20p, +20q
51	metastasis	liver	+13q, +20q
52	metastasis	liver	no imbalances
53	metastasis	lung	-1p21p31, -4q24qter, -5q15q23, -6q12q21, +7, +8q, +10p, -18q
54	metastasis	lung	-1p21p31, -4q12q13, -4q22qter, -5q13qter, +7, -8p21pter, +8q11q21, -18q
55	metastasis	liver	-1p, +1q, -12q21q21, +13q, -17p, +17q, -18, ++20, -21q
56	metastasis	liver	-14q11q12, -18, ++20q11q12, -21q
57	primary		+3p13p21, +5p, +7, +9p, +13q11q14, -18, ++20q11q13
58	metastasis	liver	-1p, -2q22q24, -4p15pter, +5pterq21, +6, +7, ++7p15p21, ++7p11p12, ++7q11q11, -8p12pter, +8q, +9p, +10p, ++10p11p11, +11, +13q, -14q, +16, -18q, +19, +20p, ++20q, +21q
59	metastasis	liver	+20q
60	metastasis	liver	-3p, -4q21q28, -6q21q22, +7, +8q24qter, ++13q, ++20q, -21q
61	primary		-8p21pter, -14q, +16, -18, -20p, ++20q
62	metastasis	lung	-18q, +20q
63	metastasis	lung	-1p, -4pterq26, -5q, +7, -8, -11, +12p, -14q, -18, -20p, ++20q
64	metastasis	liver	+16, -18q, +20q
65	metastasis	lung	no imbalances
66	primary		-Xp, -1, -4q, -5q13q23, +6pterq16, +7, -8p12pter, +8q, +9q21qter, -10pterq21, +13q, +16, -18q, ++20, +22q11q13
67	metastasis	liver	-Xp, -4q33qter, +6p21pter, +7, -8p21pter, ++8q, +20p, ++20q
68	metastasis	liver	no imbalances
69	primary		-4, -5q, +7p, -8p, ++12p13p13, -18q, +22q
70	metastasis	lung	-4, -5q, +6p21pter, +7p, -8p21pter, -12q21q21, -18
71	metastasis	lung	-4, -5q14q31, +6p21pter, +7p, -12q21q22, -18q
72	metastasis	liver	-1p21p31, -4, +7, -8p, +8q, -10p, -12q21q22, +13q, -14q, -15q11q21, +16, -18q, ++20q
73	metastasis	liver	-1p, -3p24pter, +3p21p21, +3p12p14, -3q25q25, +3q26qter, -4, +7p, -8p, +8q, +11p, +13q, -14q, +16p12q22, -17p, -18, ++20
74	metastasis	liver	+1p36pter, +4q21q21, -4q32qter, +7q11q21, +7q33qter, -8p, +8q, -10q11q24, +13q12q13, -13q21qter, +14q31qter, -18, -20p13pter, +20q
75	metastasis	liver	no imbalances
76	primary		-1p, -3p12p13, -4q31qter, ++6p11p22, +7, +8q, +13q, ++20p12qter
77	metastasis	liver	-1p, -3p12p13, -4q31qter, ++6p11p22, +7, +8q, +13q, ++20p12qter
78	primary		+4pterq13
79	metastasis	liver	++20q
80	metastasis	liver	-1, -4pterq28, +5p, -5q11q23, +6p21pter, -7q35qter, -8p21pter, -9, -9p21p21, +12, +15q, -17, +18p, -18q21q22
81	metastasis	liver	+Xq26qter, +1q12q25, -2q22q22, -3p, +3q, -4, -6p22pter, -6q14q21, -8p, -9, -17p, +18p, -18q, -20p, +20q
82	metastasis	liver	+1q, -4p13qter, -5q11q21, +6p21pter, +7p, +8q23qter, +16, -18, ++20q
83	primary		+8q
84	metastasis	lung	-Xp21pter, +2p11q21, -4, -5q, +7pterq11, -7q21qter, -8p12pter, ++8q, +9pterq21, -18q, +20q
85	metastasis	liver	-5q23q31, -6q22qter, +7pterq11, -8p12pter, +8q, -12q21q23, -14q, -17p, -18, +20, -21q
86	metastasis	liver	+1q12q23, +2p22pter, +2q32qter, -4, +6, ++7p, +7q, -8p12pter, +8q11q21, ++8q21qter, +9pterq22, ++10p, -10q23q25, +13q, -18, ++20q, -21q11q21
87	metastasis	liver	+7, -8p12pter, ++8q, -9, +13q, -14q24qter, -18, ++20q
88	metastasis	liver	+1q21qter, +7, -8p21pter, ++8q, -9, +13q, -14q23qter, -18, +20p, ++20q
89	primary		+X, +1q24q31, +8q, +13q11q14, +16, -17p, +17q, -18, +20p11p12, ++20q
90	metastasis	liver	-4q35qter, -5q11q21, -8p21pter, +8q, +16, -17p, +17q, -18, +20p11qter
91	metastasis	liver	-8p21pter, -17p, -18q, +20q
92	metastasis	brain	-1p, -4, -5q, -8, -10q, +12p, +13q, -18, +20, -21q, -22q
93	metastasis	liver	+X, -4p, +8, +13q, -18q, +20
94	metastasis	liver	+7, -8p21pter, +8q, +13q, -14q, -16q12q21, -17p, +17q22qter, -18, +20
95	metastasis	liver	-Xq13qter, -14q, -15q, +16, -18, +20q
96	metastasis	liver	-4, -10q, -14q, +16q, -18q, +20q
97	metastasis	liver	-1p13p34, +3q, -4p15qter, -6p21pter, -8p21pter, +16q, -17p, -17q21q22, -18, -21q
98	metastasis	liver	no imbalances
99	primary		+6p11p21, -8p21pter, +8q, +20q
100	metastasis	brain	+2q32q33, +6p11p21, +6q, +7p, -8p, +8q, +12p, +13q21qter, -17p, +20q
101	metastasis	brain	+5q33qter, +7, +9q, -17p, -18, +20q
102	metastasis	brain	+7, +9, -13q, +17q11q12, -18, +20
103	metastasis	brain	+1q, +3, +6p, +7pterq22, -8p, +8q, +9pterq21, +13q, -18, +20q
104	metastasis	brain	+Xq, -3, -4, -5q12q31, +5q31qter, +6, ++7p, +7q, -8p, ++11p13p14, -11q14qter, ++13q, -14q, -15q, +16, +17q, -18, +20q, -21q
105	metastasis	brain	+2p, -2q21qter, -3, -4, -5q13q23, +5q31qter,+6, +7p, +7q, -8p, +8q23qter, +11p, +11q13q13, -11q14qter, +12p, +13q, -14q, -15q, -17p, +17q21qter, -18, +20q, -21q
106	metastasis	brain	+Xq, +2p, -3, -4, -5q13q31, +5q33qter, +6, +7pterq22, -8p12pter, +8q24qter, +10pterq22, +11p, -11q22qter, +12p, +13q, -14q, -15q, +17q, -18, +20q
107	primary		-6q, +7, +11p, +13q, -18q, +20q
108	metastasis	brain	-1p, -3p13pter, +3q, -4pterq22, -6, +7, -18, +20q, -21q
109	metastasis	brain	-1p11p31, +2p22pter, -4, +7p, -8p, +8q, -9pterq22, +13q, -14q, +16q, -18q, +20
110	metastasis	brain	-1p21pter, -4, +6, +7, -8p, +8q21qter, -10p, +11p, -11q11q21, +12p, -14q, -18, ++20q, -22q
111	primary		no imbalances
112	metastasis	brain	-18q
113	metastasis	brain	++X, +2p, -3p13pter, +5, +7, +8q21qter, +13q, -16q22qter, -18q, +20
114	metastasis	brain	-1p21p31, -5q21q31, -8p, ++8q, +15q11q12, ++15q24qter, -17p, +17q11q12, +18p, -18q, +20, -22q
115	primary		+13q, -18, ++20q
116	metastasis	brain	-1p32pter, +3q, +5q31qter, +7, +8, +13q13qter, -18, +20
117	metastasis	brain	+3q23qter, +5q34qter, +7, -9p13pter, -18, +20
118	metastasis	brain	no imbalances
119	metastasis	brain	-8p21pter, +9p, +12p, +13q, -18, +20q
120	metastasis	brain	-1p34p34, -5q14q31, +7, -8p12pter, +8q23qter, +9, -10q21q21, +12p, ++13q, -18, +20
121	metastasis	brain	-3, -4, -5q11q22, -6q16q21, -8p12pter, +8q, -9p21pter, +9q22q22, -10p13pter, +13q11q21, +16p, -18, +19q12qter, +20, -21q
122	primary		+7, -8p22pter, +8q, +9q, +13q, -17p, -20p, ++20q
123	metastasis	brain	-1p, +1q, -4q13q31, -8p12pter, +8q21qter, -9p13pter, +9q22qter, +13q, -14q11q24, +16, -17p, -18, -20p, +20q, ++20q11q11, -22q
124	metastasis	brain	+Xq, -1p, -2q22q31, -3p12pter, -6p21p22, -8p12pter, +20q
125	primary		+X, -1p13p21, +7, +13q, -14q, -17p, -18, +20, -21q
126	metastasis	brain	-1p11p21, +4, -6, +7, -10, +12, +13q, -17p, +17q, -18, +20, -21q
127	primary		+5p, -8p21pter, +10p, +10q22q22, +13q, -18q, -20p, +20q
128	metastasis	brain	+Xp11qter, -1, -3p21qter, -4, +5p, -5q12q23, -6q25qter, +7p14q21, ++7p11p11, +7q, -8p12pter, +9pterq21, -10q21qter, +11q12qter, +12q14q15, +13q, -14q, -15q12q22, -18q12qter, +20p12q12, ++20q11q11, -21q
129	primary		-4, +5p, +6p, +7pterq11, -8p12pter, +13q, -14q, -15q, -17p, -17q22qter, -18, +20q, -22q
130	metastasis	brain	-4, +7p, -18, +20q
131	primary		-1p, -5q, -18q
132	metastasis	brain	-1p13pter, +1q, -5q12q12, +8q, +12, +16, -18q, +20q
133	metastasis	brain	-1p, +1q32qter, +5p, -5q12q13, +8q, +12, +13q, -14q21q24, +16, -18q, +20
134	primary		-1p, +1q, -3p, -14q, -17p, -18, +20q
135	metastasis	brain	+13q, +16p
136	primary		no imbalances
137	metastasis	brain	-1p, +1q, -4p15p15, -4q26qter, -6q16q23, +7, -8p12pter, -8p12pter, +8q, +9p, +10q, -11q14qter, +13q, +16, -18q, +20
138	primary		-4, -8p12pter, +9p, +13q, -18q, +20q
139	metastasis	brain	-4p15qter, -5q12qter, -8p, +9p, -10q21q24, -18q21qter, +20q
140	metastasis	brain	+1q, -3pterq24, -5q11q23, +5q23qter, -6q, +7p, -7q21qter, -8, -9p21pter, +13q, -14q, +17p11qter, -18q, +20q, -21q
141	metastasis	brain	-1q31qter, -4, +5pterq11, +7, -8p, -9p21pter, +9q34qter, ++13q, -14q13qter, -15q12q24, -17p, -18, +19p13p13, -19q, -20p, +20q, -22q
142	primary		+6p, +7, -8p21pter, ++10q22q22, +13q, -18q, +19pterq12, ++20q
143	metastasis	brain	+2q31qter, -3p21pter, -5pterq23, +6p, -8p12pter, +10q21q22, +13q, +17, -18q, +20p11qter
144	primary		+1q, -3p22p22, -4p, -8p22pter, -14q, -18q
145	metastasis	brain	-1p, +1q11q31, +1q41qter, +2p16q32, -2q33q33, -3p21p22, -4, ++5p, -5q12qter, -6q21qter, +7, -8p12pter, +8q22q23, -9, +13q, -14q12qter, -16p13pter, -16q22qter, -17p, -18, -22q
146	primary		+1p32p34, +1q12q31, -2q21q23, -4pterq32, +6p11p21, -6q16q21, -6q25qter, +7pterq11, -8p, -10q22q23, -11q14qter, +12p, -13q31q31, -14q24qter, -16q, +17q, -18, +19q, -20p, -21q
147	metastasis	brain	+1p11p31, +1q23q31, +7p, -8p, +8q, +12, +13q11q22, -14q22qter
148	metastasis	brain	-Xp21pter, +1q, +2p13qter, -4q13qter, -5q, +6p12pter, +7pterq11, -8q11q13, +8q23qter, -11, ++13q11q14, +13q14q21, -14q12q24, -15q15q15, +16q12q13, +17q11q21, -18
149	metastasis	lung	+7p, +13q, -18q12q21, +20q
150	metastasis	brain	-3pterq24, -4, +5pterq12, +7, -8, -9, -11q22qter, +12q, +13q, -14q, +17q, -18, +20q
151	metastasis	brain	+Xp22p22, -6p21p22, -6q16qter, +7, -8p, +8q24qter, -9p13pter, -10p12pter, ++12p13p13, +13q, -17p, +17q23qter, -18q, ++19q12q12
152	primary		-4p15qter, +13q, -18q12qter, +20q
153	metastasis	liver	+6p21pter, +10pterq11, +10q22qter, ++13q, -17p, ++20q
154	primary		-4p14p15, +8q, -11q13qter, -14q13q24, -18
155	metastasis	liver	-4p11p15, -8p12pter, +8q, -11q14qter, -14q13q24, -18
156	metastasis	liver	-1p34pter, -4p, -8p21pter, +8q, -11q, +13q, -14q, +16q11q13, -16q22qter, -17p, -18, -19, +20
157	primary		+13q, -18q, +20q
158	metastasis	liver	-4q22qter, +6p21p23, -6q11q23, +13q, -18q12qter
159	metastasis	liver	-4q23qter, -5q15q23, +6p21p23, -6q, -8q, +13q, -18q
160	metastasis	lung	+6p21p23, +13q, -18q
161	metastasis	liver	-4, -5pterq23, +6p21pter, +10q22q22, -18q, +20, +22q
162	metastasis	liver	-4, -5, -18q, +20
163	metastasis	liver	-1p, -4, +6, +7, -8p12pter, +8q, +10q22q22, +13q, -17p, -18q, +20, -21q
164	metastasis	liver	no imbalances
165	primary		+2q22q32, +7, -8pterq12, ++8q21qter, +9pterq21, +11p11p14, +13q12q12
166	metastasis	liver	-1p13p31, -1q23qter, +2p25q22, -3p, -4, -5pterq15, +7p22q22, -8pterq12, ++8q13q21, +8q21qter, +11p11pter, +12q22qter, -17p, +17q11qter, +18p11pter, -18q, +20, ++22q11q12, +22q12q13
167	metastasis	liver	+5p, -5q, +7, -8p, ++8q, +10q22q22, -10q22qter, -18, +20q
168	metastasis	liver	+5p, -5q, +7, -8p12pter, -8p12pter, ++8q, +10q22q22, -10q23qter, -11p, -11q22qter, +17q22q24, -18q, +20, +22q
169	primary		+6p, +7, +12, +13q, -18q21qter, +20
170	metastasis	liver	+6p, +7pterq31, +10, +12, +13q, -18q, +20
171	primary		no imbalances
172	metastasis	liver	+1q, -5q21qter, -11, -15q14qter, -18, +20
173	metastasis	liver	+3q13q22, +3q26qter, -4p15qter, +5p, -5q12q22, +7pterq11, -8p, +8q, -18q, +20
174	primary		-3, +13q, -18, +20q
175	metastasis	liver	-3, +13q, -18, +20
176	primary		+7, -8p12pter, +13q, -14q, -15q, -18, -20p, +20q
177	metastasis	liver	+7, -8p12pter, +8q, +13q, -14q, -15q, -17p, -18, -20p, ++20q
178	metastasis	lung	-8p12pter, +8q, +13q, -14q, -15q, -17p, -18, -20p, +20q
179	metastasis	liver	-8p12pter, +8q23qter, ++13q, -14q, -15q, -17p, -18, -20p, ++20q
180	metastasis	liver	+1q, -4, +6p21pter, +7, -11q14qter, +13q, -14q, -18q, ++20q
181	primary		no imbalances
182	metastasis	lung	no imbalances
183	primary		+1q, -4, +7, +8q21qter, ++20q
184	metastasis	lung	+8q, -18q
185	metastasis	lung	+1q, +3q, +6p21pter, +6q24qter, +8q24qter, +10p, -10q, -11q22qter, -13q, +14q, +18p
186	primary		no imbalances
187	metastasis	lung	+1q, +20q
188	metastasis	lung	no imbalances
189	primary		+7, -8p21pter, +8q, +9q, +12pterq13, +13q, +16p, -18q21qter, +20q
190	metastasis	lung	-1p21pter, -3p, -4, +7, -8p, -12q15q22, +13q, -18q
191	metastasis	lung	+8p, -18q
192	primary		+13q, -17p, +17q11q21, -18q, +20q, -21q
193	metastasis	lung	-17p, ++17q11q21, -18q, -20p, ++20q, -21q
194	metastasis	lung	no imbalances
195	primary		-8p21pter, +8q, -18, -20p, ++20q, -21q
196	metastasis	lung	-8p, -18q, +20q
197	metastasis	lung	no imbalances
198	metastasis	lung	no imbalances
199	metastasis	lung	+Xp11p11, +13q, -18q
200	metastasis	lung	no imbalances
201	metastasis	lung	-8p12pter, -20p, ++20q
202	metastasis	lung	+1q, +7, ++13q, ++20q
203	primary		no imbalances
204	metastasis	lung	-1p, -4, -5q12q23, +5q31qter, +7, -8p21pter, +13q, -14q, +16p, -17p, -18, +20q, -22q
205	metastasis	lung	no imbalances
206	primary		+5q31qter, ++6p21p21, -8p21pter, +8q, ++17q25q25, -18, -20p, ++20q
207	metastasis	lung	++6p21p21, +7, -20p, ++20q
208	primary		+20q
209	metastasis	lung	-Xp, -1p13p31, -4, -5q, +6p21p21, +7, -8p21pter, -9p13pter, +11, +13q11q14, -14q, -18q, ++20q
210	primary		-4q33q34, -11q14qter, -14q, -18q, +20q
211	metastasis	lung	+1q, +4q31q31, -4q32qter, +6p21pter, +7p, +10, -14q, -18q, ++20q
212	primary		-4pterq24, -8p21pter, -9p, -11q14qter, +13q12q14, -18q12qter, -20p, +20q
213	metastasis	lung	-1p, +1q, -3p, -4pterq26, -5q14q15, +5q21q31, -5q33qter, +6q23qter, +7, -8p, +8q22qter, -9pterq21, -11p12qter, -12p11p12, +15q, -17, -18, -20p, +20q, -21q
214	primary		no imbalances
215	metastasis	lung	-4, +7, -8p12pter, +8q, +13q, -14q, -17p, -18q, +20
216	primary		-1p, +1q, -4, +13q, -15q, -18, +20q, -21q
217	metastasis	lung	-1p, +1q, -4, +13q, -15q, -18, ++20q, -21q
218	metastasis	lung	-1p, -3p, +10p, -10q, +13q, -17p, -18q, -22q
219	primary		-14q, -17p, -18q
220	metastasis	lung	-8p12pter, -14q, -17p, -18q
221	primary		-4, -8p21pter, +8q, -11, +16q, -18q
222	metastasis	lung	-4, +10p, +18p, -18q
223	metastasis	lung	-3p, +3q24qter, -8p21pter, -9, -11q23qter, +13q21q32, -15q11q21, -18q11q21, -22q
224	primary		-4q, +6, +7, -8p, -11q, +12p12q13, +13q, -15q, +17q11q21, -18q, -20p
225	metastasis	lung	-8p21pter, -11q14qter, +13q, -17q22qter, -18q, -20p
226	metastasis	lung	-3p21pter, +3p12p14, +3q26q26, -4p, -4q32qter, +5p, -5q, +7, -8pterq21, -17p, -18q
227	primary		-8p22pter, +13q, -18q, -20p, +20q
228	metastasis	lung	-1p, +1q, -4q28qter, +7, -8p21pter, +10p, +13q, -14q, -18q, -20p, +20q
229	primary		-4, -8p22pter, -9, +13q, -14q, -17p, -18q, -20p, ++20q
230	metastasis	lung	-3p12p14, -8p21pter, -18q, -20p, +20q
231	primary		no imbalances
232	metastasis	lung	+6p21pter, +7, +8q, +17q11q21
233	metastasis	lung	-2q22q24, -18q
234	primary		+1q21q23, -1q31q41, -4, +9q, -10q, -11q14qter, -12q, -17p, +18p, -18q, +20q
235	metastasis	lung	-4, -5, -11q14qter, -12q, +18p, -18q
236	metastasis	lung	+9p
237	primary		+20q
238	metastasis	lung	-18q, -20p, +20q
239	metastasis	lung	-8p21pter, -18, +20q
240	metastasis	lung	no imbalances
241	metastasis	lung	-4, -5q, -8p12pter, ++13q, -14q, -18q, ++20q
242	metastasis	lung	-1p21p31, -2q34qter, -4p, -5q11q23, -6q16qter, +8q, +9, +10p, +13q, +17q, -18, +20, -21q
243	metastasis	lung	-2q23q32, +13q, -18q
244	metastasis	lung	+3q26qter, -8p, +8q21qter, -10q, -12p11p12, -15q, -17, -18q, +20q, -22q
245	metastasis	lung	-18q
246	metastasis	lung	-4, +7, -8p12pter, +9, -18q
247	metastasis	lung	+12q12q21
248	metastasis	lung	-1p, +1q, -4, -5, +6p, -8p, +9pterq21, -10, +12p, -12q21q22, +13q, -14q, -17p, -18, -20p, ++20q
249	metastasis	lung	-4, +6p, +12p, +13q, -18q, +20q
250	primary		+7, +9q22qter, +13q11q14, -15q, -18, +20q
251	metastasis	lung	-1p21p31, -4, -5q14q23, +5q23qter, +7q, -18q, +20q
252	primary		+6p, +7pterq21, +8q, +9q, +10p, -11q14q22, +13q11q11, -14q, -18q, +20
253	metastasis	lung	+6p21pter, -8p21pter
254	primary		no imbalances
255	metastasis	lung	+1q, +10p, +13q, +17p11q21
256	metastasis	lung	-3p, -4, -5q11q23, -6q, +8q22qter, -9p21pter, -18
257	metastasis	lung	-18q
258	metastasis	lung	-4, -18q
259	metastasis	lung	no imbalances
260	metastasis	lung	-4q, -5q14q23, -9p21pter, -18q, -21q11q21
261	primary		+8p, +9
262	metastasis	lung	-1p, -9p21pter, -15q26q26, -18, -21q
263	metastasis	liver	-4, +7q22qter, -8p, +8q, +18p11p11, +20
264	primary		+6p21pter, +7q, -8p21pter, -8p21pter, +8q, -9, +13q, -14q, +15q, -17p, -18, -18q22q22, ++20q
265	metastasis	liver	+1q, +6, +7pterq21, +9q, +13q, -18
266	metastasis	liver	-4q32q34, -5q14q23, +6p, +8q, +9p, -18q12q21, ++20q
267	metastasis	liver	+Xq22qter, -1p11p31, -3p21pter, +6, +7pterq21, +12q23qter, +13q, +17q, ++20q
268	metastasis	liver	+1q, -3, -4, +5p, -5q12q31, +6p21pter, +7pterq21, -8p12pter, +8q, -10q21q21, +12p, -14q11q21, -18q, -18q22q22, +20q, -21q11q21
269	metastasis	liver	-4q21qter, +7p, -8p21pter, +8q24qter, -10q21q21, +13q, +15q24qter, -18q21qter, -20p, ++20q
270	metastasis	liver	+20q
271	metastasis	liver	-8p21pter, +8q21qter, -14q, -17p, -18, ++20q
272	metastasis	lung	-8p21pter, +8q21qter, -14q, -17p, -18, +20q
273	metastasis	liver	-4, -5, -5q14q21,+6p, ++7p, -8p12pter, -8p12pter, ++8q, +12p, +13q11q14, +17q11q21, -18q21qter, -18q21qter, ++20q
274	metastasis	lung	-4, -5q15q22, +7pterq11, +8p11qter, -8p21pter, -18q, +20q13q13
275	metastasis	lung	-3, -4, -5q14q23, +6p21pter, +7pterq11, -8p12pter, +8p11qter, +11q12q13, +12p, -15q, +16p, +17q11q12, -18q, +19, +20q
276	primary		-13q12q22
277	metastasis	liver	-13q14q21
278	metastasis	liver	-13q13q22
279	primary		no imbalances
280	metastasis	liver	+20q
281	metastasis	liver	-8p12pter, +8q, -9, +13q, -14q, -17p12pter, -18q, ++20q
282	primary		+7, +13q, -15q, +16, -18, -20p, ++20q
283	metastasis	liver	-3, -4, -5, +6, +7, +8, -9, +10p, -10q21qter, +13q, -15q, +16, -18, -20p, ++20q
284	metastasis	liver	-1p, -4q22qter, +5p, -5q, +7q, -8p21pter, +8q, -9p, -14q11q13, -17p, -18q, ++20q, -22q
285	metastasis	liver	-1p13p31, +13q, -18, -20p, ++20q, -22q
286	primary		+20q
287	metastasis	liver	-3, -4, +7, -9p21pter, -11, +13q, +17q21qter, -18q, -20p, ++20q
288	metastasis	liver	-1p35p36, -5, +13q, -14q, -17p12pter, -18, +20, -21q
289	metastasis	liver	-3p22pter, +7, -8p21pter, -14q, -18q, +20q
290	primary		+5p11p14, +5q31qter, -8p22pter, +8q, +13q, -17p, +17q, -18q, +20
291	metastasis	liver	-1p, -3, -4, +5p11p14, +5q31qter, -8p21pter, +8q, +13q, -17p, +17q, -18q, +20, -21q, -22q
292	primary		-Xpterq22, -1q31q32, -2q21q22, -3q25q25, -4, -5q14qter, -6p22pter, +7p15pter, -8p22pter, -10p, -10q23q25, -11q25q25, -12q15q22, +13q, -14q11q22, +16, -17, -18q, +20, -21q
293	metastasis	liver	+16p
294	metastasis	lung	+13q
295	metastasis	liver	+2, +3, -4, +5, +6, +7, +9, +10, +11q, +13q, -14q11q21, +17q, +20
296	metastasis	lung	+6p21p21, +8q21qter
297	metastasis	liver	-3p14q13, +3q21q23, -6p22p23, +6p12p21, -8p21pter, +8p12q21, ++8q21qter, +9q21qter, -17p, -18q, ++20
298	metastasis	liver	+2p16pter, -2p12p12, -4p, -6p22p23, +6p21p21, +7, -8p12pter, +8q, +9p21pter, +9q, +14q11q21, -14q23qter, -18, +20, -22q11q13
299	metastasis	liver	-1p32pter, -6p22pter, +6p12p12, -8p21pter, ++8q, ++9p21pter, +9q, -11q12q13, +12, +13q, +14q11q21, -14q23qter, -17p, -18, -19p, +20p, -22q
300	primary		-4, +13q, -18q
301	metastasis	lung	-4, +13q, -18q
302	metastasis	liver	+20q
303	primary		no imbalances
304	metastasis	liver	-Xq, +8q, -15q, -18q
305	metastasis	lung	-1p22pter, +3q, -4, -6q, +7p, -8p21pter, +8q, +9p, +13q, -14q, -18q, +20
306	primary		no imbalances
307	metastasis	liver	-1p, -4, +7p, -8p12pter, +13q, -18q, +20q
308	metastasis	liver	+1q24qter, +2q22qter, +3q24qter, +4p13p15, +4q13q13, +6p22pter, +6p12qter, +7p, -8p21pter, +8q, +13q, -17p, -18q, +20q, -22q
309	metastasis	lung	-8p12pter, -18q, +20q
310	metastasis	liver	no imbalances
311	metastasis	liver	+20q
312	metastasis	liver	+7, +8q, +9p, +13q, -14q, -18, +20
313	metastasis	liver	-8p12pter, +8q, +13q
314	metastasis	liver	no imbalances

## Sheet: Figure 1b
Data of the CRCTropism Cohort, related to Figure 1b
metastasis site	total CNVs	aneuploidies	focal CNVs
liver	29	21	8
liver	25	9	16
liver	24	23	1
liver	22	21	1
liver	21	14	7
liver	21	13	8
liver	19	12	7
liver	19	12	7
liver	19	11	8
liver	19	11	8
liver	18	17	1
liver	18	15	3
liver	18	14	4
liver	18	9	9
liver	17	16	1
liver	17	14	3
liver	17	12	5
liver	16	14	2
liver	16	13	3
liver	16	13	3
liver	16	12	4
liver	16	10	6
liver	16	9	7
liver	16	8	8
liver	15	10	5
liver	15	8	7
liver	15	5	10
liver	14	12	2
liver	14	11	3
liver	14	9	5
liver	14	5	9
liver	13	10	3
liver	13	10	3
liver	13	10	3
liver	13	8	5
liver	13	8	5
liver	12	11	1
liver	12	9	3
liver	12	8	4
liver	12	8	4
liver	12	7	5
liver	12	5	7
liver	11	10	1
liver	11	10	1
liver	11	9	2
liver	11	9	2
liver	11	9	2
liver	11	9	2
liver	11	8	3
liver	11	6	5
liver	11	5	6
liver	10	10	0
liver	10	8	2
liver	10	7	3
liver	10	6	4
liver	10	4	6
liver	9	9	0
liver	9	8	1
liver	9	7	2
liver	9	7	2
liver	9	6	3
liver	9	6	3
liver	9	4	5
liver	8	8	0
liver	8	7	1
liver	8	7	1
liver	8	7	1
liver	8	7	1
liver	8	6	2
liver	8	3	5
liver	7	7	0
liver	7	7	0
liver	7	7	0
liver	7	7	0
liver	7	6	1
liver	7	6	1
liver	7	5	2
liver	7	5	2
liver	7	5	2
liver	7	5	2
liver	7	4	3
liver	7	4	3
liver	7	4	3
liver	7	3	4
liver	6	5	1
liver	5	3	2
liver	5	1	4
liver	4	4	0
liver	4	4	0
liver	4	4	0
liver	4	3	1
liver	4	3	1
liver	3	3	0
liver	3	3	0
liver	3	2	1
liver	2	2	0
liver	2	2	0
liver	1	1	0
liver	1	1	0
liver	1	1	0
liver	1	1	0
liver	1	1	0
liver	1	1	0
liver	1	1	0
liver	1	1	0
liver	1	1	0
liver	1	0	1
liver	1	0	1
liver	0	0	0
liver	0	0	0
liver	0	0	0
liver	0	0	0
liver	0	0	0
liver	0	0	0
liver	0	0	0
liver	0	0	0
liver	0	0	0
lung	26	17	9
lung	21	19	2
lung	20	13	7
lung	17	13	4
lung	16	15	1
lung	16	13	3
lung	16	12	4
lung	16	11	5
lung	15	8	7
lung	14	12	2
lung	13	8	5
lung	12	11	1
lung	12	10	2
lung	11	8	3
lung	11	7	4
lung	10	10	0
lung	10	9	1
lung	10	8	2
lung	10	7	3
lung	10	5	5
lung	10	4	6
lung	9	6	3
lung	9	6	3
lung	9	5	4
lung	9	3	6
lung	8	8	0
lung	8	7	1
lung	8	7	1
lung	8	7	1
lung	8	5	3
lung	7	7	0
lung	7	5	2
lung	7	4	3
lung	6	5	1
lung	6	4	2
lung	6	3	3
lung	5	5	0
lung	5	5	0
lung	5	4	1
lung	5	4	1
lung	5	3	2
lung	5	3	2
lung	5	3	2
lung	5	2	3
lung	4	4	0
lung	4	3	1
lung	4	3	1
lung	4	3	1
lung	3	3	0
lung	3	3	0
lung	3	3	0
lung	3	2	1
lung	3	2	1
lung	3	2	1
lung	3	2	1
lung	3	2	1
lung	2	2	0
lung	2	2	0
lung	2	2	0
lung	2	2	0
lung	2	1	1
lung	2	0	2
lung	2	0	2
lung	1	1	0
lung	1	1	0
lung	1	1	0
lung	1	1	0
lung	1	0	1
lung	0	0	0
lung	0	0	0
lung	0	0	0
lung	0	0	0
lung	0	0	0
lung	0	0	0
lung	0	0	0
lung	0	0	0
lung	0	0	0
lung	0	0	0
brain	29	12	17
brain	27	20	7
brain	26	19	7
brain	26	13	13
brain	24	20	4
brain	21	14	7
brain	21	8	13
brain	20	17	3
brain	19	18	1
brain	19	13	6
brain	19	11	8
brain	18	15	3
brain	18	12	6
brain	18	11	7
brain	15	15	0
brain	15	12	3
brain	15	10	5
brain	15	6	9
brain	14	12	2
brain	14	11	3
brain	14	11	3
brain	13	11	2
brain	13	8	5
brain	13	7	6
brain	12	9	3
brain	10	9	1
brain	10	8	2
brain	10	7	3
brain	9	6	3
brain	9	5	4
brain	8	7	1
brain	8	4	4
brain	7	6	1
brain	7	3	4
brain	6	6	0
brain	6	4	2
brain	2	2	0
brain	1	1	0
brain	0	0	0

## Sheet: Figure 1c
Data of the CRCTropism Cohort, related to Figure 1c
metastasis site	aneuploidies
liver	5
liver	8
liver	16
liver	0
liver	10
liver	8
liver	15
liver	9
liver	8
liver	11
liver	2
liver	12
liver	5
liver	3
liver	1
liver	1
liver	4
liver	3
liver	10
liver	0
liver	1
liver	7
liver	8
liver	6
liver	5
liver	3
liver	5
liver	7
liver	3
liver	4
liver	2
liver	0
liver	10
liver	3
liver	21
liver	1
liver	6
liver	4
liver	6
liver	0
liver	12
liver	0
liver	13
liver	14
liver	5
liver	6
liver	1
liver	14
liver	12
liver	8
liver	9
liver	13
liver	9
liver	3
liver	9
liver	10
liver	7
liver	7
liver	0
liver	4
liver	3
liver	0
liver	9
liver	9
liver	10
liver	7
liver	8
liver	7
liver	9
liver	6
liver	8
liver	4
liver	6
liver	11
liver	4
liver	1
liver	0
liver	1
liver	7
liver	23
liver	10
liver	6
liver	12
liver	9
liver	5
liver	21
liver	1
liver	7
liver	8
liver	0
brain	4
brain	15
brain	7
brain	7
brain	12
brain	20
brain	11
brain	12
brain	15
brain	1
brain	11
brain	8
brain	6
brain	0
brain	6
brain	11
brain	11
brain	3
brain	18
brain	12
brain	6
brain	8
brain	2
brain	13
brain	4
brain	12
brain	14
brain	7
brain	13
brain	5
brain	8
brain	17
brain	6
lung	13
lung	4
lung	5
lung	2
lung	0
lung	4
lung	8
lung	2
lung	9
lung	0
lung	2
lung	7
lung	2
lung	0
lung	8
lung	2
lung	5
lung	0
lung	0
lung	0
lung	2
lung	0
lung	2
lung	5
lung	13
lung	0
lung	4
lung	11
lung	7
lung	17
lung	11
lung	10
lung	8
lung	3
lung	5
lung	4
lung	3
lung	8
lung	10
lung	3
lung	3
lung	1
lung	7
lung	1
lung	3
lung	0
lung	12
lung	2
lung	1
lung	7
lung	0
lung	7
lung	5
lung	0
lung	3
lung	6
lung	1
lung	3
lung	0
lung	2
lung	4
lung	5
lung	5
lung	1
lung	0
lung	4
lung	12
lung	2

## Sheet: Figure 1d
Data of the CRCTropism Cohort, related to Figure 1d
metastasis site	Cis				metastasis site	losses				metastasis site	gains
liver	6				liver	2				liver	4
liver	12				liver	6				liver	6
liver	17				liver	9				liver	8
liver	0				liver	0				liver	0
liver	10				liver	3				liver	7
liver	7				liver	3				liver	4
liver	18				liver	4				liver	14
liver	12				liver	4				liver	8
liver	15				liver	8				liver	7
liver	14				liver	6				liver	8
liver	3				liver	1				liver	2
liver	18				liver	4				liver	14
liver	11				liver	6				liver	5
liver	8				liver	7				liver	1
liver	1				liver	0				liver	1
liver	1				liver	0				liver	1
liver	4				liver	2				liver	2
liver	3				liver	0				liver	3
liver	15				liver	4				liver	11
liver	0				liver	0				liver	0
liver	1				liver	0				liver	1
liver	7				liver	3				liver	4
liver	11				liver	7				liver	4
liver	7				liver	5				liver	2
liver	11				liver	6				liver	5
liver	4				liver	3				liver	1
liver	7				liver	2				liver	5
liver	8				liver	1				liver	7
liver	3				liver	1				liver	2
liver	9				liver	5				liver	4
liver	2				liver	0				liver	2
liver	0				liver	0				liver	0
liver	11				liver	6				liver	5
liver	5				liver	4				liver	1
liver	27				liver	6				liver	21
liver	1				liver	0				liver	1
liver	9				liver	4				liver	5
liver	4				liver	1				liver	3
liver	9				liver	3				liver	6
liver	0				liver	0				liver	0
liver	19				liver	13				liver	6
liver	0				liver	0				liver	0
liver	16				liver	9				liver	7
liver	21				liver	10				liver	11
liver	14				liver	7				liver	7
liver	10				liver	3				liver	7
liver	1				liver	0				liver	1
liver	17				liver	10				liver	7
liver	16				liver	12				liver	4
liver	12				liver	5				liver	7
liver	14				liver	9				liver	5
liver	21				liver	7				liver	14
liver	11				liver	6				liver	5
liver	4				liver	3				liver	1
liver	8				liver	2				liver	6
liver	13				liver	6				liver	7
liver	7				liver	5				liver	2
liver	12				liver	10				liver	2
liver	0				liver	0				liver	0
liver	7				liver	1				liver	6
liver	7				liver	6				liver	1
liver	0				liver	0				liver	0
liver	23				liver	11				liver	12
liver	11				liver	5				liver	6
liver	11				liver	1				liver	10
liver	9				liver	6				liver	3
liver	13				liver	5				liver	8
liver	7				liver	4				liver	3
liver	11				liver	5				liver	6
liver	8				liver	3				liver	5
liver	9				liver	2				liver	7
liver	7				liver	3				liver	4
liver	10				liver	2				liver	8
liver	19				liver	11				liver	8
liver	10				liver	5				liver	5
liver	1				liver	0				liver	1
liver	1				liver	1				liver	0
liver	1				liver	0				liver	1
liver	9				liver	6				liver	3
liver	24				liver	13				liver	11
liver	13				liver	9				liver	4
liver	7				liver	5				liver	2
liver	14				liver	9				liver	5
liver	11				liver	8				liver	3
liver	7				liver	4				liver	3
liver	22				liver	3				liver	19
liver	1				liver	0				liver	1
liver	8				liver	5				liver	3
liver	15				liver	4				liver	11
liver	0				liver	0				liver	0
brain	6				brain	5				brain	1
brain	15				brain	11				brain	4
brain	10				brain	2				brain	8
brain	8				brain	3				brain	5
brain	14				brain	3				brain	11
brain	23				brain	12				brain	11
brain	13				brain	9				brain	4
brain	15				brain	8				brain	7
brain	18				brain	10				brain	8
brain	1				brain	1				brain	0
brain	13				brain	3				brain	10
brain	13				brain	6				brain	7
brain	9				brain	3				brain	6
brain	0				brain	0				brain	0
brain	7				brain	3				brain	4
brain	19				brain	12				brain	7
brain	18				brain	10				brain	8
brain	6				brain	5				brain	1
brain	18				brain	9				brain	9
brain	28				brain	14				brain	14
brain	6				brain	4				brain	2
brain	10				brain	3				brain	7
brain	2				brain	0				brain	2
brain	19				brain	8				brain	11
brain	8				brain	6				brain	2
brain	18				brain	11				brain	7
brain	19				brain	12				brain	7
brain	13				brain	5				brain	8
brain	25				brain	16				brain	9
brain	8				brain	2				brain	6
brain	21				brain	10				brain	11
brain	20				brain	12				brain	8
brain	15				brain	7				brain	8
lung	17				lung	7				lung	10
lung	5				lung	4				lung	1
lung	9				lung	5				lung	4
lung	2				lung	1				lung	1
lung	0				lung	0				lung	0
lung	7				lung	5				lung	2
lung	15				lung	7				lung	8
lung	3				lung	1				lung	2
lung	10				lung	7				lung	3
lung	0				lung	0				lung	0
lung	2				lung	1				lung	1
lung	11				lung	3				lung	8
lung	2				lung	0				lung	2
lung	0				lung	0				lung	0
lung	10				lung	7				lung	3
lung	2				lung	1				lung	1
lung	6				lung	4				lung	2
lung	0				lung	0				lung	0
lung	0				lung	0				lung	0
lung	0				lung	0				lung	0
lung	3				lung	1				lung	2
lung	0				lung	0				lung	0
lung	3				lung	2				lung	1
lung	5				lung	0				lung	5
lung	16				lung	10				lung	6
lung	0				lung	0				lung	0
lung	5				lung	1				lung	4
lung	16				lung	9				lung	7
lung	10				lung	3				lung	7
lung	25				lung	17				lung	8
lung	12				lung	6				lung	6
lung	10				lung	7				lung	3
lung	8				lung	6				lung	2
lung	4				lung	4				lung	0
lung	5				lung	3				lung	2
lung	10				lung	8				lung	2
lung	6				lung	5				lung	1
lung	13				lung	8				lung	5
lung	12				lung	6				lung	6
lung	5				lung	4				lung	1
lung	5				lung	0				lung	5
lung	2				lung	2				lung	0
lung	8				lung	7				lung	1
lung	1				lung	0				lung	1
lung	3				lung	2				lung	1
lung	0				lung	0				lung	0
lung	16				lung	8				lung	8
lung	3				lung	2				lung	1
lung	1				lung	1				lung	0
lung	8				lung	4				lung	4
lung	1				lung	0				lung	1
lung	7				lung	3				lung	4
lung	8				lung	5				lung	3
lung	2				lung	1				lung	1
lung	5				lung	0				lung	5
lung	9				lung	8				lung	1
lung	1				lung	1				lung	0
lung	3				lung	3				lung	0
lung	0				lung	0				lung	0
lung	5				lung	5				lung	0
lung	6				lung	6				lung	0
lung	7				lung	5				lung	2
lung	10				lung	5				lung	5
lung	1				lung	0				lung	1
lung	2				lung	0				lung	2
lung	4				lung	3				lung	1
lung	14				lung	7				lung	7
lung	3				lung	2				lung	1

## Sheet: Figure 2a,b, S5
Data of the CRCTropism Cohort, related to Figure 2a,b, S5
chromosomal arm	n(liver)	n(lung)	n(brain)	pos(liver)	pos(lung)	pos(brain)	freq(liver)	freq(lung)	freq(brain)	p(adjust)			Frequency of chromosomal imbalances (CIs) observed in the CRCTropism cohort, with statistical assessment using Fisher's exact tests. P-values were corrected for multiple testing by the Benjamini-Hochberg method, with significant p-values (padjust < 0.05) shown in bold.
-1p	90	68	33	17	12	12	0.188889	0.176471	0.363636	0.201425
+1q	90	68	33	11	9	8	0.122222	0.132353	0.242424	0.420786
-1q	90	68	33	2	0	2	0.0222222	0	0.0606061	0.252756
+2p	90	68	33	6	1	4	0.0666667	0.0147059	0.121212	0.200359
+2q	90	68	33	7	1	4	0.0777778	0.0147059	0.121212	0.165662
-2q	90	68	33	4	3	2	0.0444444	0.0441176	0.0606061	0.897142
+3p	90	68	33	2	1	1	0.0222222	0.0147059	0.030303	0.897142
-3p	90	68	33	13	7	10	0.144444	0.102941	0.30303	0.138129
+3q	90	68	33	6	4	3	0.0666667	0.0588235	0.0909091	0.900915
-3q	90	68	33	6	0	5	0.0666667	0	0.151515	0.0248446
-4p	90	68	33	28	22	14	0.311111	0.323529	0.424242	0.643667
+4q	90	68	33	2	2	1	0.0222222	0.0294118	0.030303	1
-4q	90	68	33	34	25	16	0.377778	0.367647	0.484848	0.643667
+5p	90	68	33	10	2	5	0.111111	0.0294118	0.151515	0.167481
-5p	90	68	33	5	1	1	0.0555556	0.0147059	0.030303	0.562141
+5q	90	68	33	4	3	7	0.0444444	0.0441176	0.212121	0.0379562
-5q	90	68	33	19	14	11	0.211111	0.205882	0.333333	0.482608
+6p	90	68	33	22	10	6	0.244444	0.147059	0.181818	0.482608
-6p	90	68	33	2	0	4	0.0222222	0	0.121212	0.0379562
+6q	90	68	33	10	2	3	0.111111	0.0294118	0.0909091	0.276222
-6q	90	68	33	3	3	8	0.0333333	0.0441176	0.242424	0.0113921
+7p	90	68	33	39	18	20	0.433333	0.264706	0.606061	0.0248446
+7q	90	68	33	35	16	15	0.388889	0.235294	0.454545	0.138129
-7q	90	68	33	2	1	1	0.0222222	0.0147059	0.030303	0.897142
+8p	90	68	33	7	2	0	0.0777778	0.0294118	0	0.344982
-8p	90	68	33	42	23	22	0.466667	0.338235	0.666667	0.0379562
+8q	90	68	33	40	15	14	0.444444	0.220588	0.424242	0.0410306
-8q	90	68	33	1	1	4	0.0111111	0.0147059	0.121212	0.0440716
+9p	90	68	33	7	5	5	0.0777778	0.0735294	0.151515	0.550726
-9p	90	68	33	10	6	10	0.111111	0.0882353	0.30303	0.0591497
+9q	90	68	33	8	3	6	0.0888889	0.0441176	0.181818	0.201425
-9q	90	68	33	7	2	3	0.0777778	0.0294118	0.0909091	0.546442
+10p	90	68	33	6	8	0	0.0666667	0.117647	0	0.202477
-10p	90	68	33	1	0	4	0.0111111	0	0.121212	0.0248446
+10q	90	68	33	4	1	2	0.0444444	0.0147059	0.0606061	0.467559
-10q	90	68	33	8	2	4	0.0888889	0.0294118	0.121212	0.276222
+11p	90	68	33	3	1	2	0.0333333	0.0147059	0.0606061	0.550726
-11p	90	68	33	2	1	1	0.0222222	0.0147059	0.030303	0.897142
+11q	90	68	33	2	1	1	0.0222222	0.0147059	0.030303	0.897142
-11q	90	68	33	4	5	5	0.0444444	0.0735294	0.151515	0.252756
+12p	90	68	33	6	1	8	0.0666667	0.0147059	0.242424	0.00779744
+12q	90	68	33	6	1	5	0.0666667	0.0147059	0.151515	0.0958022
-12q	90	68	33	4	3	0	0.0444444	0.0441176	0	0.812939
+13q	90	68	33	42	21	21	0.466667	0.308824	0.636364	0.0379562
-13q	90	68	33	3	1	0	0.0333333	0.0147059	0	0.807553
+14q	90	68	33	3	1	0	0.0333333	0.0147059	0	0.807553
-14q	90	68	33	19	10	11	0.211111	0.147059	0.333333	0.243244
+15q	90	68	33	3	1	1	0.0333333	0.0147059	0.030303	0.842772
-15q	90	68	33	5	4	4	0.0555556	0.0588235	0.121212	0.581161
+16p	90	68	33	9	1	6	0.1	0.0147059	0.181818	0.0379562
+16q	90	68	33	11	0	6	0.122222	0	0.181818	0.00779744
-16q	90	68	33	1	0	2	0.0111111	0	0.0606061	0.200359
+17p	90	68	33	1	1	2	0.0111111	0.0147059	0.0606061	0.388925
-17p	90	68	33	20	10	8	0.222222	0.147059	0.242424	0.545986
+17q	90	68	33	12	5	8	0.133333	0.0735294	0.242424	0.168402
-17q	90	68	33	3	2	0	0.0333333	0.0294118	0	0.900915
+18p	90	68	33	4	4	1	0.0444444	0.0588235	0.030303	0.933458
-18p	90	68	33	28	8	16	0.311111	0.117647	0.484848	0.00485435
-18q	90	68	33	61	46	28	0.677778	0.676471	0.848485	0.276222
+19q	90	68	33	2	0	2	0.0222222	0	0.0606061	0.252756
+20p	90	68	33	24	3	10	0.266667	0.0441176	0.30303	0.00422068
-20p	90	68	33	7	9	2	0.0777778	0.132353	0.0606061	0.67787
+20q	90	68	33	74	25	26	0.822222	0.367647	0.787879	3.08405e-07
-21q	90	68	33	11	6	7	0.122222	0.0882353	0.212121	0.363336
-22q	90	68	33	4	3	6	0.0444444	0.0441176	0.181818	0.112306
+Xp	90	68	33	2	1	3	0.0222222	0.0147059	0.0909091	0.276222
-Xp	90	68	33	2	2	1	0.0222222	0.0294118	0.030303	1

## Sheet: Figure 3
Data of the MSK Mettropism cohort can be downloaded from cBioPortal (https://www.cbioportal.org/study/summary?id=msk_met_2021)

## Sheet: Figure 3a
Data of the MSK MetTropsim Cohort, related to Figure 3a
chromosomal arm	liver	lung	brain
+1p	0.00670085	0.005	0.0635294
+1q	0.106327	0.117113	0.266842
-1p	0.266932	0.18729	0.648824
-1q	0.0614775	0.0400352	0.005
+2p	0.0358401	0.0266304	0.115556
+2q	0.0276873	0.0326389	0.162105
-2p	0.0179853	0.0122101	0.226111
-2q	0.0195847	0.0119097	0.0573684
+3p	0.0134753	0.0121071	0.005
+3q	0.0392541	0.0402837	0.0573684
-3p	0.13552	0.0476429	0.535667
-3q	0.0653525	0.033227	0.319211
+4p	0.0114506	0.005	0.052381
+4q	0.00663383	0.005	0.005
-4p	0.34688	0.315937	0.52619
-4q	0.369343	0.309028	0.763095
+5p	0.0793019	0.103099	0.266842
+5q	0.0154007	0.0199624	0.137667
-5p	0.0744562	0.0610563	0.214474
-5q	0.140209	0.109737	0.336667
+6p	0.1045	0.0918651	0.414706
+6q	0.0578168	0.0473404	0.281389
-6p	0.0434035	0.0286905	0.122059
-6q	0.0765582	0.0402837	0.170833
+7p	0.407545	0.329757	0.65175
+7q	0.277692	0.229225	0.476316
-7p	0.005	0.0119097	0.005
-7q	0.0131158	0.012007	0.0573684
+8p	0.0207105	0.005	0.0502273
+8q	0.396719	0.31331	0.602
-8p	0.500754	0.476316	0.909545
-8q	0.0248339	0.0540493	0.05475
+9p	0.0996828	0.0558394	0.319211
+9q	0.0745341	0.0418519	0.241905
-9p	0.121277	0.0921533	0.319211
-9q	0.0910899	0.0713333	0.336667
+10p	0.0503746	0.0119097	0.231136
+10q	0.0168654	0.0122628	0.0602778
-10p	0.0811645	0.115556	0.0954545
-10q	0.125349	0.13573	0.226111
+11p	0.0746824	0.0255862	0.140682
+11q	0.0492586	0.0121583	0.109737
-11p	0.0438925	0.0461724	0.366818
-11q	0.0705684	0.0980576	0.423947
+12p	0.0743035	0.0860741	0.35325
+12q	0.0312706	0.0190141	0.297647
-12p	0.0726534	0.0418519	0.1045
-12q	0.08217	0.0680634	0.239118
+13q	0.507426	0.491915	0.819091
-13q	0.0214191	0.0191135	0.005
+14q	0.0264867	0.0122101	0.005
-14q	0.223173	0.242935	0.528684
+15q	0.0150336	0.005	0.109737
-15q	0.190622	0.165035	0.266842
+16p	0.170833	0.0843116	0.336667
+16q	0.151421	0.106679	0.109737
-16p	0.0282167	0.0338406	0.115556
-16q	0.0249666	0.0558394	0.214474
+17p	0.00668644	0.0123704	0.05475
+17q	0.043854	0.0577652	0.266842
-17p	0.403	0.373519	0.7015
-17q	0.118183	0.065303	0.423947
+18p	0.0374104	0.0119097	0.0502273
+18q	0.0101644	0.005	0.005
-18p	0.521946	0.550868	0.638182
-18q	0.643659	0.634191	0.952619
+19p	0.060371	0.0488971	0.109737
+19q	0.0707712	0.0415809	0.05475
-19p	0.0771501	0.0562132	0.214474
-19q	0.0606525	0.0635294	0.204
+20p	0.386246	0.326692	0.457273
+20q	0.710131	0.719718	0.763095
-20p	0.119545	0.117218	0.185909
-20q	0.005	0.005	0.005
+21q	0.043956	0.0400352	0.005
-21q	0.149462	0.131127	0.592955
+22q	0.024478	0.0121583	0.0502273
-22q	0.251721	0.269856	0.592955

## Sheet: Figure 3b
Data of the MSK MetTropsim Cohort, related to Figure 3b						Six samples not shown due to TMB = 0 or close to 0 and logarithmic presentation
metastatic site	FGA	TMB
liver	0.274	6.65493
liver	0.397	8.87324
liver	0.057	6.65493
liver	0.512	7.76409
liver	0.21	5.54578
liver	0.011	6.65493
liver	0.197	6.65493
liver	0.41	9.9824
liver	0.368	8.87324
liver	0	9.9824
liver	0.201	4.43662
liver	0.26	7.76409
liver	0.033	4.43662
liver	0	3.32747
liver	0.334	5.54578
liver	0.502	5.54578
liver	0	0
liver	0.081	7.76409
liver	0.596	4.43662
liver	0.504	12.9705
liver	0.296	18.8556
liver	0.348	9.9824
liver	0.441	3.32747
liver	0.043	3.32747
liver	0.116	44.9643
liver	0.381	8.80848
liver	0.15	11.2411
liver	0.033	7.82976
liver	0.281	3.32747
liver	0	1.10916
liver	0.524	2.93616
liver	0.236	4.43662
liver	0.273	9.9824
liver	0.316	4.43662
liver	0.409	6.65493
liver	0.401	3.32747
liver	0.361	8.80848
liver	0.051	7.76409
liver	0.616	7.76409
liver	0.091	7.76409
liver	0.202	5.54578
liver	0.225	7.76409
liver	0.124	5.54578
liver	0.132	7.76409
liver	0.388	2.21831
liver	0.396	3.32747
liver	0.356	3.32747
liver	0.582	9.9824
liver	0.145	78.2976
liver	0.092	5.87232
liver	0.022	1.95744
liver	0.482	6.85104
liver	0	8.80848
liver	0.242	1.95744
liver	0.137	2.93616
liver	0.287	3.91488
liver	0.431	6.85104
liver	0.186	6.85104
liver	0.187	6.85104
liver	0.197	4.8936
liver	0.214	4.8936
liver	0.151	7.82976
liver	0.01	3.91488
liver	0	1.95744
liver	0.247	7.82976
liver	0.346	5.87232
liver	0.518	9.51168
liver	0.081	5.87232
liver	0.192	5.87232
liver	0.333	8.80848
liver	0.043	79.2763
liver	0.111	3.91488
liver	0.001	10.7659
liver	0.217	7.82976
liver	0.191	6.85104
liver	0.093	6.85104
liver	0.354	6.85104
liver	0	7.82976
liver	0.285	4.8936
liver	0.002	1.95744
liver	0.274	5.87232
liver	0.184	1.95744
liver	0.219	7.82976
liver	0.359	4.8936
liver	0.197	8.80848
liver	0.247	5.87232
liver	0.432	1.95744
liver	0.355	6.85104
liver	0.546	6.85104
liver	0.387	7.82976
liver	0.426	10.7659
liver	0.471	7.82976
liver	0.01	3.91488
liver	0.103	3.91488
liver	0.15	7.82976
liver	0.42	9.7872
liver	0.078	8.80848
liver	0.24	3.91488
liver	0.41	6.85104
liver	0.199	10.7659
liver	0.252	2.93616
liver	0.545	4.8936
liver	0.39	6.85104
liver	0.357	2.93616
liver	0.53	9.7872
liver	0.018	5.87232
liver	0.072	4.8936
liver	0.485	4.8936
liver	0.003	13.7021
liver	0.197	5.87232
liver	0.001	0.97872
liver	0.165	8.80848
liver	0.147	4.8936
liver	0	5.87232
liver	0.099	4.8936
liver	0.097	6.85104
liver	0.432	4.8936
liver	0.214	8.80848
liver	0.219	9.7872
liver	0.314	4.8936
liver	0.34	3.91488
liver	0.002	4.8936
liver	0.196	3.91488
liver	0.038	3.91488
liver	0.092	5.87232
liver	0.474	5.87232
liver	0.065	8.80848
liver	0.182	5.87232
liver	0.001	1.95744
liver	0.023	5.87232
liver	0.117	11.7446
liver	0.153	8.80848
liver	0.157	5.87232
liver	0.012	1.95744
liver	0.239	6.85104
liver	0.344	6.85104
liver	0.248	13.7021
liver	0.1	4.8936
liver	0.015	2.93616
liver	0.478	7.82976
liver	0.242	4.8936
liver	0.257	8.80848
liver	0.183	6.85104
liver	0.427	4.8936
liver	0.11	3.91488
liver	0.001	0
liver	0.063	6.85104
liver	0.409	2.93616
liver	0.182	5.87232
liver	0.118	4.8936
liver	0.346	5.87232
liver	0.533	7.82976
liver	0.527	7.82976
liver	0.006	4.8936
liver	0.32	4.8936
liver	0.09	9.7872
liver	0.254	4.8936
liver	0.225	11.7446
liver	0.642	8.80848
liver	0.069	4.8936
liver	0.169	5.87232
liver	0.539	8.80848
liver	0.005	5.87232
liver	0.433	3.91488
liver	0.158	4.8936
liver	0.039	7.82976
liver	0.011	6.85104
liver	0.24	4.8936
liver	0.182	6.85104
liver	0.352	5.87232
liver	0.052	4.8936
liver	0.261	7.82976
liver	0	2.93616
liver	0.027	9.7872
liver	0.291	5.87232
liver	0.001	2.93616
liver	0.228	4.8936
liver	0.019	11.7446
liver	0.421	5.87232
liver	0.058	11.7446
liver	0.298	4.8936
liver	0.061	8.80848
liver	0.073	11.7446
liver	0.33	5.87232
liver	0.023	7.82976
liver	0.032	5.87232
liver	0.095	7.82976
liver	0.328	4.8936
liver	0.581	4.8936
liver	0.088	6.85104
liver	0.279	4.8936
liver	0.113	8.80848
liver	0.001	9.7872
liver	0.006	0.97872
liver	0.36	6.05289
liver	0.473	3.91488
liver	0.519	8.80848
liver	0	2.93616
liver	0.094	2.93616
liver	0.008	21.5318
liver	0.648	6.85104
liver	0.127	4.8936
liver	0.061	6.85104
liver	0.095	4.8936
liver	0.041	0
liver	0.293	3.91488
liver	0.163	7.82976
liver	0.324	2.93616
liver	0.267	6.85104
liver	0.414	3.91488
liver	0	5.87232
liver	0.166	6.85104
liver	0.157	4.8936
liver	0	3.91488
liver	0.12	9.7872
liver	0.179	10.7659
liver	0.075	5.87232
liver	0.438	6.85104
liver	0	1.95744
liver	0.029	6.85104
liver	0.499	3.91488
liver	0.234	3.91488
liver	0.101	6.85104
liver	0.036	2.93616
liver	0.047	2.93616
liver	0.338	5.87232
liver	0.295	8.80848
liver	0.445	3.45879
liver	0.012	7.82976
liver	0.434	7.82976
liver	0	6.85104
liver	0.337	4.8936
liver	0.214	6.85104
liver	0.107	14.6808
liver	0.245	3.32747
liver	0.086	2.93616
liver	0.201	5.87232
liver	0.249	13.7021
liver	0.038	5.87232
liver	0.057	3.91488
liver	0.622	13.7021
liver	0.283	7.82976
liver	0.044	6.85104
liver	0.176	3.45879
liver	0.46	7.82976
liver	0.371	10.7659
liver	0.586	6.85104
liver	0.324	5.87232
liver	0.521	4.8936
liver	0.286	6.85104
liver	0.303	6.85104
liver	0.201	6.85104
liver	0.237	5.87232
liver	0.222	7.82976
liver	0.388	26.8056
liver	0.175	6.85104
liver	0.43	4.8936
liver	0.001	5.87232
liver	0.047	5.87232
liver	0.004	3.91488
liver	0.234	4.8936
liver	0.622	8.80848
liver	0.338	5.87232
liver	0.349	6.85104
liver	0.276	7.82976
liver	0.051	5.87232
liver	0.031	6.85104
liver	0.215	3.91488
liver	0.382	3.91488
liver	0.248	7.82976
liver	0.101	5.87232
liver	0.145	5.87232
liver	0.248	2.93616
liver	0.059	3.91488
liver	0.002	1.95744
liver	0.44	2.93616
liver	0.001	2.93616
liver	0.502	7.82976
liver	0.378	4.8936
liver	0.185	4.8936
liver	0.151	8.80848
liver	0.042	4.8936
liver	0.411	8.80848
liver	0.818	9.7872
liver	0.54	2.93616
liver	0.232	8.80848
liver	0.481	5.87232
liver	0.346	7.82976
liver	0.539	3.91488
liver	0.231	4.8936
liver	0.402	2.93616
liver	0.272	6.85104
liver	0.167	6.85104
liver	0.163	7.82976
liver	0.376	3.91488
liver	0.039	11.7446
liver	0.459	5.87232
liver	0.221	3.45879
liver	0.424	3.45879
liver	0.68	4.32349
liver	0.033	5.18819
liver	0.38	8.64698
liver	0.231	3.45879
liver	0.046	3.45879
liver	0.063	6.05289
liver	0.118	51.8819
liver	0.017	5.18819
liver	0.144	8.64698
liver	0.136	9.51168
liver	0.002	4.32349
liver	0.47	8.64698
liver	0.242	0.864698
liver	0.031	1.7294
liver	0.294	6.05289
liver	0.001	2.59409
liver	0.36	5.18819
liver	0.075	6.91758
liver	0.29	6.05289
liver	0.506	4.32349
liver	0.107	6.91758
liver	0.022	9.51168
liver	0	0
liver	0	8.64698
liver	0	1.7294
liver	0.126	7.78228
liver	0.274	3.45879
liver	0.214	6.91758
liver	0.517	10.3764
liver	0.291	2.59409
liver	0.184	8.80848
liver	0.233	8.80848
liver	0.1	5.18819
liver	0.696	5.18819
liver	0.253	10.3764
liver	0.437	6.91758
liver	0.069	3.45879
liver	0.656	6.05289
liver	0	8.64698
liver	0.561	4.32349
liver	0.467	12.9705
liver	0.15	8.64698
liver	0.599	6.91758
liver	0.053	3.45879
liver	0.054	4.32349
liver	0.002	3.45879
liver	0.602	4.32349
liver	0.44	13.8352
liver	0.027	8.64698
liver	0.416	7.78228
liver	0.051	7.78228
liver	0.01	4.32349
liver	0.174	5.18819
liver	0.003	6.05289
liver	0.257	9.51168
liver	0.536	6.91758
liver	0.492	5.18819
liver	0.525	12.1058
liver	0.415	6.05289
liver	0.102	5.18819
liver	0.215	9.51168
liver	0.369	4.32349
liver	0.157	5.18819
liver	0.064	6.05289
liver	0.441	7.78228
liver	0.032	91.658
liver	0	0.864698
liver	0.264	6.91758
liver	0.277	6.05289
liver	0.03	2.59409
liver	0.216	2.59409
liver	0.229	15.5646
liver	0.006	4.32349
liver	0.071	6.91758
liver	0.151	4.32349
liver	0.069	2.59409
liver	0.235	2.59409
liver	0.226	3.45879
liver	0.272	3.45879
liver	0.146	83.8757
liver	0.121	6.05289
liver	0.136	4.32349
liver	0.287	12.9705
liver	0.005	1.7294
liver	0.358	8.64698
liver	0.498	4.32349
liver	0.422	6.91758
liver	0.351	9.51168
liver	0.433	5.18819
liver	0.348	8.64698
liver	0.023	3.45879
liver	0.181	6.05289
liver	0.198	8.64698
liver	0.357	7.78228
liver	0.01	2.59409
liver	0.38	6.91758
liver	0.026	3.45879
liver	0.29	7.78228
liver	0.377	7.78228
liver	0.482	5.18819
liver	0.349	9.51168
liver	0.232	3.45879
liver	0.017	2.59409
liver	0	0
liver	0.214	6.05289
liver	0.458	6.05289
liver	0.286	9.51168
liver	0.2	2.59409
liver	0.137	6.05289
liver	0.032	6.05289
liver	0.685	8.64698
liver	0.563	6.91758
liver	0.08	9.51168
liver	0.349	6.05289
liver	0.579	6.05289
liver	0.123	7.78228
liver	0.043	9.51168
liver	0.002	0.864698
liver	0.078	5.18819
liver	0.101	10.3764
liver	0.259	6.05289
liver	0.698	5.18819
liver	0.256	6.91758
liver	0.16	9.51168
liver	0.324	2.59409
liver	0.288	7.78228
liver	0.422	4.32349
liver	0.261	10.3764
liver	0.575	6.05289
liver	0.358	8.64698
liver	0.365	9.51168
liver	0.495	4.32349
liver	0.073	8.64698
liver	0.479	6.91758
liver	0.171	4.32349
liver	0.3	5.18819
liver	0.163	11.2411
liver	0.293	3.45879
liver	0.313	3.45879
liver	0.543	3.45879
liver	0.08	7.78228
liver	0.383	6.91758
liver	0.277	12.1058
liver	0.3	9.51168
liver	0.169	5.18819
liver	0	6.91758
liver	0.4	9.51168
liver	0.276	3.45879
liver	0.381	6.91758
liver	0.484	5.18819
liver	0.371	10.3764
liver	0.344	6.05289
liver	0.062	5.18819
liver	0.431	8.64698
liver	0.516	2.59409
liver	0.093	4.32349
liver	0.377	5.18819
liver	0.152	7.78228
liver	0.533	5.18819
liver	0.062	5.18819
liver	0	6.91758
liver	0.085	5.18819
liver	0.04	102.034
liver	0.344	6.91758
liver	0.264	3.45879
liver	0.139	6.05289
liver	0.557	5.18819
liver	0.274	11.2411
liver	0.504	7.78228
liver	0.059	9.51168
liver	0	7.78228
liver	0.423	6.91758
liver	0.476	4.32349
liver	0.339	3.45879
liver	0	8.64698
liver	0.002	95.9815
liver	0.087	76.0934
liver	0.194	9.51168
liver	0.449	6.05289
liver	0.382	2.59409
liver	0.605	6.05289
liver	0.263	3.45879
liver	0.008	0.864698
liver	0.311	6.05289
liver	0.122	6.91758
liver	0.103	6.05289
liver	0.126	3.45879
liver	0.077	5.18819
liver	0.234	8.64698
liver	0.093	7.78228
liver	0.23	2.59409
liver	0.116	5.18819
liver	0.399	9.51168
liver	0.006	11.2411
liver	0.353	9.51168
liver	0.319	4.32349
liver	0.179	6.05289
liver	0.004	6.05289
liver	0.08	7.78228
liver	0.126	6.05289
liver	0.207	11.2411
liver	0.152	7.78228
liver	0.169	7.78228
liver	0.169	4.32349
liver	0.33	4.32349
liver	0.164	7.78228
liver	0.126	7.78228
liver	0.041	6.05289
liver	0.022	4.32349
liver	0.082	5.18819
liver	0.146	2.59409
liver	0.26	8.64698
liver	0.454	6.05289
liver	0.301	3.45879
liver	0.226	1.7294
liver	0.179	7.78228
liver	0.468	10.3764
liver	0.334	3.45879
liver	0.262	6.91758
liver	0.036	7.78228
liver	0.306	13.8352
liver	0.704	5.18819
liver	0.202	6.05289
liver	0.044	4.32349
liver	0.005	0
liver	0.379	5.18819
liver	0.223	6.05289
liver	0.058	9.51168
liver	0.001	4.32349
liver	0.005	5.18819
liver	0.313	6.91758
liver	0.123	8.64698
liver	0.079	6.05289
liver	0.153	4.32349
liver	0.148	4.32349
liver	0.38	5.18819
liver	0.488	10.3764
liver	0	54.476
liver	0.196	6.05289
liver	0.132	10.3764
liver	0.002	6.05289
liver	0.582	4.32349
liver	0.396	6.91758
liver	0.487	5.18819
liver	0.127	7.78228
liver	0.105	5.18819
liver	0.414	6.05289
liver	0.673	6.91758
liver	0.081	3.45879
liver	0.591	7.78228
liver	0.018	6.91758
liver	0.809	3.45879
liver	0.539	11.2411
liver	0.472	3.45879
liver	0.313	6.05289
liver	0.219	6.91758
liver	0.326	10.3764
liver	0.445	5.18819
liver	0.229	1.7294
liver	0.381	11.2411
liver	0.403	4.32349
liver	0.546	3.45879
liver	0.315	5.18819
liver	0.175	1.7294
liver	0.19	1.7294
liver	0.279	6.05289
liver	0.098	3.45879
liver	0.665	3.45879
liver	0.022	4.32349
liver	0.042	8.64698
liver	0.071	94.2521
liver	0.152	1.7294
liver	0.01	4.32349
liver	0.265	8.64698
liver	0.31	5.18819
liver	0.275	3.45879
liver	0.206	6.05289
liver	0.134	4.32349
liver	0.002	0.864698
liver	0.257	5.18819
liver	0.011	1.7294
liver	0.129	2.59409
liver	0.369	3.45879
liver	0.532	3.45879
liver	0.33	5.18819
liver	0.24	6.05289
liver	0.416	6.05289
liver	0.245	5.18819
liver	0.428	5.18819
liver	0.457	4.32349
liver	0.462	5.18819
liver	0.341	5.18819
liver	0.706	7.78228
liver	0.329	6.05289
liver	0.7	6.05289
liver	0.009	3.45879
liver	0.02	0.864698
liver	0.148	5.18819
liver	0.317	9.51168
liver	0.04	5.18819
liver	0.255	7.78228
liver	0.043	3.45879
liver	0.094	6.91758
liver	0.421	6.05289
liver	0.006	2.59409
liver	0.148	104.628
liver	0.176	6.91758
liver	0.251	6.05289
liver	0.05	10.3764
liver	0.133	6.05289
liver	0.372	5.18819
liver	0.307	4.32349
liver	0.279	6.05289
liver	0.31	5.18819
liver	0.314	11.2411
liver	0	4.32349
liver	0.381	8.64698
liver	0	4.32349
liver	0.373	7.78228
liver	0.295	5.18819
liver	0.036	7.78228
liver	0.615	2.59409
liver	0.138	4.32349
liver	0.169	8.64698
liver	0.315	8.64698
lung	0.001	5.54578
lung	0.421	3.32747
lung	0.628	15.5282
lung	0.231	9.51168
lung	0.473	12.2007
lung	0.137	6.65493
lung	0.207	8.80848
lung	0.175	4.8936
lung	0.023	2.93616
lung	0.055	1.95744
lung	0.088	6.85104
lung	0.19	5.87232
lung	0.098	9.7872
lung	0.046	9.7872
lung	0.331	8.80848
lung	0.108	5.87232
lung	0.11	6.85104
lung	0.12	10.7659
lung	0.021	4.8936
lung	0.129	5.87232
lung	0.215	5.87232
lung	0.343	7.82976
lung	0.087	4.8936
lung	0.023	3.91488
lung	0.15	6.85104
lung	0.305	6.85104
lung	0.233	6.85104
lung	0.326	4.8936
lung	0.074	5.87232
lung	0.344	10.7659
lung	0.391	5.87232
lung	0.172	7.82976
lung	0.453	11.2411
lung	0.183	7.82976
lung	0.049	2.93616
lung	0.097	7.82976
lung	0.02	3.91488
lung	0.195	7.82976
lung	0.226	6.05289
lung	0.504	5.87232
lung	0.322	3.91488
lung	0.314	8.80848
lung	0.077	7.82976
lung	0.153	6.85104
lung	0.216	5.87232
lung	0.383	9.7872
lung	0.085	5.87232
lung	0.014	2.93616
lung	0.294	6.85104
lung	0.257	5.87232
lung	0.334	7.82976
lung	0.085	7.82976
lung	0.096	8.80848
lung	0.061	7.82976
lung	0.399	4.8936
lung	0.102	2.93616
lung	0.268	8.80848
lung	0.454	5.87232
lung	0.121	3.91488
lung	0.188	6.85104
lung	0.097	6.05289
lung	0.373	6.05289
lung	0.391	6.91758
lung	0.386	2.59409
lung	0.255	1.7294
lung	0.044	6.05289
lung	0.141	12.9705
lung	0.038	7.78228
lung	0.006	2.59409
lung	0.188	12.1058
lung	0.324	6.05289
lung	0.566	3.45879
lung	0.161	7.78228
lung	0.006	6.05289
lung	0.05	5.18819
lung	0.328	4.32349
lung	0.248	8.64698
lung	0.22	9.51168
lung	0.013	6.91758
lung	0.017	4.32349
lung	0.138	5.18819
lung	0.171	6.05289
lung	0.069	1.7294
lung	0.544	10.3764
lung	0.363	3.45879
lung	0.199	7.78228
lung	0.468	6.05289
lung	0.635	8.64698
lung	0.221	6.05289
lung	0.431	7.78228
lung	0.403	7.78228
lung	0.198	4.32349
lung	0.591	4.32349
lung	0.423	8.64698
lung	0.267	4.32349
lung	0.157	4.32349
lung	0.304	11.2411
lung	0.031	9.51168
lung	0.266	4.32349
lung	0.369	4.32349
lung	0.347	11.2411
lung	0.538	2.59409
lung	0.013	9.51168
lung	0	6.91758
lung	0.243	2.59409
lung	0.205	4.32349
lung	0.409	6.05289
lung	0.311	6.05289
lung	0.213	6.05289
lung	0.603	5.18819
lung	0.161	5.18819
lung	0.135	6.91758
lung	0.396	5.18819
lung	0.03	7.78228
lung	0.459	6.05289
lung	0.341	9.51168
lung	0.037	2.59409
lung	0.418	4.32349
lung	0.107	8.64698
lung	0.022	3.45879
lung	0.236	6.91758
lung	0.107	6.05289
lung	0.549	5.18819
lung	0.244	3.45879
lung	0.169	6.05289
lung	0.146	4.32349
lung	0.047	4.32349
lung	0.133	4.32349
lung	0.081	4.32349
lung	0.006	15.5646
lung	0.032	8.64698
lung	0.148	10.3764
lung	0.104	1.7294
lung	0.417	9.51168
lung	0.309	5.18819
lung	0.038	7.78228
lung	0.019	2.59409
lung	0.052	5.18819
lung	0.495	12.9705
lung	0.344	6.05289
lung	0.163	9.51168
lung	0.062	10.3764
lung	0.079	3.45879
lung	0.154	7.78228
lung	0.11	4.32349
lung	0.003	1.7294
CNS/brain	0.744	2.21831
CNS/brain	0.395	11.0916
CNS/brain	0.338	8.80848
CNS/brain	0.7	6.05289
CNS/brain	0.754	6.85104
CNS/brain	0.366	8.80848
CNS/brain	0.608	12.1058
CNS/brain	0.544	8.80848
CNS/brain	0.514	15.6595
CNS/brain	0.538	7.82976
CNS/brain	0.615	8.80848
CNS/brain	0.411	4.32349
CNS/brain	0.928	4.32349
CNS/brain	0.656	6.05289
CNS/brain	0.495	4.32349
CNS/brain	0.791	5.18819
CNS/brain	0.29	8.64698
CNS/brain	0.514	6.91758
CNS/brain	0.083	5.18819
CNS/brain	0.409	6.91758
CNS/brain	0.525	7.78228
CNS/brain	0.705	6.91758

## Sheet: Figure 3c,e
Data of the MSK MetTropsim Cohort, related to Figure 3c,e
Gene	n(liver)	n(lung)	n(brain)	pos(liver)	pos(lung)	pos(brain)	freq(liver)	freq(lung)	freq(brain)	p(adjust)				Inset (+12p)	chromosomal arm	n(liver)	n(lung)	n(brain)	pos(liver)	pos(lung)	pos(brain)	freq(liver)	freq(lung)	freq(brain)	p(adjust)				Frequency of gene-level CNVs in the MSK MetTropism cohort using GISTIC and ASCETS, respectively. Fisher exact tests with Benjamini-Hochberg correction were used to assess statistical significance.
-ABL1	624	146	22	32	10	5	0.0512821	0.0684932	0.227273	0.028031					+12p	603	135	20	42	11	7	0.0696517	0.0814815	0.35	0.00519
+ABL1	624	146	22	66	10	7	0.105769	0.0684932	0.318182	0.0164299
-ACVR1	624	146	22	10	0	3	0.0160256	0	0.136364	0.00962835
+ACVR1	624	146	22	39	7	2	0.0625	0.0479452	0.0909091	0.651007
-EIF2C2	624	146	22	5	6	0	0.00801282	0.0410959	0	0.0598379
+EIF2C2	624	146	22	313	58	16	0.501603	0.39726	0.727273	0.0187996
-AKT1	624	146	22	99	25	6	0.158654	0.171233	0.272727	0.403918
+AKT1	624	146	22	28	8	2	0.0448718	0.0547945	0.0909091	0.471639
-AKT2	624	146	22	25	7	1	0.0400641	0.0479452	0.0454545	0.730648
+AKT2	624	146	22	78	19	0	0.125	0.130137	0	0.284513
-AKT3	624	146	22	37	8	4	0.0592949	0.0547945	0.181818	0.145021
+AKT3	624	146	22	87	21	5	0.139423	0.143836	0.227273	0.540808
-ALK	624	146	22	16	7	5	0.025641	0.0479452	0.227273	0.00259296
+ALK	624	146	22	48	9	5	0.0769231	0.0616438	0.227273	0.0847007
-ALOX12B	624	146	22	229	57	14	0.366987	0.390411	0.636364	0.0820673
+ALOX12B	624	146	22	17	6	1	0.0272436	0.0410959	0.0454545	0.468832
-ANKRD11	624	146	22	19	7	4	0.0304487	0.0479452	0.181818	0.0215887
+ANKRD11	624	146	22	126	22	9	0.201923	0.150685	0.409091	0.0492424
-APC	624	146	22	99	20	9	0.158654	0.136986	0.409091	0.031205
+APC	624	146	22	16	5	6	0.025641	0.0342466	0.272727	0.000785283
-ARID1A	624	146	22	175	48	13	0.280449	0.328767	0.590909	0.0225401
+ARID1A	624	146	22	10	2	0	0.0160256	0.0136986	0	1
-ARID1B	624	146	22	37	9	5	0.0592949	0.0616438	0.227273	0.0502248
+ARID1B	624	146	22	69	11	6	0.110577	0.0753425	0.272727	0.0589523
-ARID2	624	146	22	36	10	3	0.0576923	0.0684932	0.136364	0.305429
+ARID2	624	146	22	56	12	8	0.0897436	0.0821918	0.363636	0.00702593
-ARID5B	624	146	22	139	33	6	0.222756	0.226027	0.272727	0.854411
+ARID5B	624	146	22	43	13	6	0.0689103	0.0890411	0.272727	0.0229808
-ASXL1	624	146	22	1	0	0	0.00160256	0	0	1
+ASXL1	624	146	22	458	114	17	0.733974	0.780822	0.772727	0.599796
-ASXL2	624	146	22	12	3	5	0.0192308	0.0205479	0.227273	0.00190728
+ASXL2	624	146	22	47	9	5	0.0753205	0.0616438	0.227273	0.0820673
-ATM	624	146	22	39	13	10	0.0625	0.0890411	0.454545	5.44638e-05
+ATM	624	146	22	59	13	2	0.0945513	0.0890411	0.0909091	1
-ATR	624	146	22	22	4	5	0.0352564	0.0273973	0.227273	0.00899685
+ATR	624	146	22	39	13	4	0.0625	0.0890411	0.181818	0.100719
-AURKA	624	146	22	1	0	0	0.00160256	0	0	1
+AURKA	624	146	22	444	109	17	0.711538	0.746575	0.772727	0.724309
-AURKB	624	146	22	228	56	12	0.365385	0.383562	0.545455	0.30436
+AURKB	624	146	22	12	5	1	0.0192308	0.0342466	0.0454545	0.311278
-AXIN1	624	146	22	24	7	2	0.0384615	0.0479452	0.0909091	0.363277
+AXIN1	624	146	22	132	20	10	0.211538	0.136986	0.454545	0.00987676
-AXIN2	624	146	22	52	11	6	0.0833333	0.0753425	0.272727	0.0468386
+AXIN2	624	146	22	68	23	6	0.108974	0.157534	0.272727	0.0569182
-AXL	624	146	22	29	7	1	0.0464744	0.0479452	0.0454545	1
+AXL	624	146	22	76	19	0	0.121795	0.130137	0	0.29197
-B2M	624	146	22	102	17	5	0.163462	0.116438	0.227273	0.29529
+B2M	624	146	22	36	7	6	0.0576923	0.0479452	0.272727	0.0119442
-BABAM1	624	146	22	24	6	1	0.0384615	0.0410959	0.0454545	0.833874
+BABAM1	624	146	22	60	19	3	0.0961538	0.130137	0.136364	0.440184
-BAP1	624	146	22	83	5	12	0.133013	0.0342466	0.545455	7.83239e-07
+BAP1	624	146	22	41	14	1	0.0657051	0.0958904	0.0454545	0.500145
-BARD1	624	146	22	22	7	4	0.0352564	0.0479452	0.181818	0.0360379
+BARD1	624	146	22	42	6	4	0.0673077	0.0410959	0.181818	0.0963662
-BBC3	624	146	22	43	10	3	0.0689103	0.0684932	0.136364	0.479717
+BBC3	624	146	22	69	24	1	0.110577	0.164384	0.0454545	0.198337
-BCL10	624	146	22	117	24	12	0.1875	0.164384	0.545455	0.00348889
+BCL10	624	146	22	4	1	2	0.00641026	0.00684932	0.0909091	0.0471919
-BCL2	624	146	22	355	76	19	0.56891	0.520548	0.863636	0.0237518
+BCL2	624	146	22	4	1	0	0.00641026	0.00684932	0	1
-BCL2L1	624	146	22	3	0	0	0.00480769	0	0	1
+BCL2L1	624	146	22	456	114	18	0.730769	0.780822	0.818182	0.425869
-BCL2L11	624	146	22	6	0	1	0.00961538	0	0.0454545	0.205385
+BCL2L11	624	146	22	49	10	4	0.0785256	0.0684932	0.181818	0.25764
-BCL6	624	146	22	20	2	4	0.0320513	0.0136986	0.181818	0.0147871
+BCL6	624	146	22	50	14	5	0.0801282	0.0958904	0.227273	0.106105
-BIRC3	624	146	22	33	11	9	0.0528846	0.0753425	0.409091	0.00011157
+BIRC3	624	146	22	62	11	2	0.099359	0.0753425	0.0909091	0.777492
-BLM	624	146	22	70	14	4	0.112179	0.0958904	0.181818	0.512482
+BLM	624	146	22	40	8	9	0.0641026	0.0547945	0.409091	0.000333532
-BMPR1A	624	146	22	83	19	6	0.133013	0.130137	0.272727	0.283118
+BMPR1A	624	146	22	14	7	2	0.0224359	0.0479452	0.0909091	0.0909322
-BRAF	624	146	22	8	3	0	0.0128205	0.0205479	0	0.667461
+BRAF	624	146	22	205	39	13	0.328526	0.267123	0.590909	0.0330397
-BRCA1	624	146	22	47	9	6	0.0753205	0.0616438	0.272727	0.028031
+BRCA1	624	146	22	91	20	7	0.145833	0.136986	0.318182	0.151517
-BRCA2	624	146	22	7	1	0	0.0112179	0.00684932	0	1
+BRCA2	624	146	22	350	79	19	0.560897	0.541096	0.863636	0.032461
-BRD4	624	146	22	27	6	2	0.0432692	0.0410959	0.0909091	0.500398
+BRD4	624	146	22	63	19	4	0.100962	0.130137	0.181818	0.363277
-BRIP1	624	146	22	63	13	6	0.100962	0.0890411	0.272727	0.0896511
+BRIP1	624	146	22	56	13	7	0.0897436	0.0890411	0.318182	0.0241117
-CALR	624	146	22	29	6	3	0.0464744	0.0410959	0.136364	0.217258
+CALR	624	146	22	63	19	3	0.100962	0.130137	0.136364	0.540808
-CARD11	624	146	22	4	5	1	0.00641026	0.0342466	0.0454545	0.0228532
+CARD11	624	146	22	304	58	16	0.487179	0.39726	0.727273	0.0250879
-CARM1	624	146	22	32	6	3	0.0512821	0.0410959	0.136364	0.24762
+CARM1	624	146	22	66	20	3	0.105769	0.136986	0.136364	0.540808
-CASP8	624	146	22	5	2	2	0.00801282	0.0136986	0.0909091	0.0458489
+CASP8	624	146	22	48	9	5	0.0769231	0.0616438	0.227273	0.0847007
-CBFB	624	146	22	12	8	5	0.0192308	0.0547945	0.227273	0.000680119
+CBFB	624	146	22	135	22	6	0.216346	0.150685	0.272727	0.208293
-CBL	624	146	22	33	10	9	0.0528846	0.0684932	0.409091	0.000132173
+CBL	624	146	22	56	10	3	0.0897436	0.0684932	0.136364	0.54234
-CCND1	624	146	22	29	12	8	0.0464744	0.0821918	0.363636	0.000218721
+CCND1	624	146	22	73	10	4	0.116987	0.0684932	0.181818	0.157334
-CCND2	624	146	22	27	3	3	0.0432692	0.0205479	0.136364	0.0847007
+CCND2	624	146	22	92	29	10	0.147436	0.19863	0.454545	0.00580671
-CCND3	624	146	22	14	3	1	0.0224359	0.0205479	0.0454545	0.607683
+CCND3	624	146	22	127	30	14	0.203526	0.205479	0.636364	0.000788121
-CCNE1	624	146	22	21	9	0	0.0336538	0.0616438	0	0.315517
+CCNE1	624	146	22	84	19	3	0.134615	0.130137	0.136364	1
-CD274	624	146	22	54	10	8	0.0865385	0.0684932	0.363636	0.00441453
+CD274	624	146	22	77	11	8	0.123397	0.0753425	0.363636	0.00846988
-CD276	624	146	22	85	19	3	0.136218	0.130137	0.136364	1
+CD276	624	146	22	23	2	8	0.036859	0.0136986	0.363636	3.09221e-05
-CD79A	624	146	22	33	7	1	0.0528846	0.0479452	0.0454545	1
+CD79A	624	146	22	66	16	0	0.105769	0.109589	0	0.377505
-CD79B	624	146	22	59	12	6	0.0945513	0.0821918	0.272727	0.0694931
+CD79B	624	146	22	66	20	7	0.105769	0.136986	0.318182	0.0317562
-CDC42	624	146	22	152	45	13	0.24359	0.308219	0.590909	0.00580671
+CDC42	624	146	22	12	1	0	0.0192308	0.00684932	0	0.706851
-CDC73	624	146	22	24	2	3	0.0384615	0.0136986	0.136364	0.0551453
+CDC73	624	146	22	87	25	8	0.139423	0.171233	0.363636	0.0458489
-CDH1	624	146	22	14	9	5	0.0224359	0.0616438	0.227273	0.000788121
+CDH1	624	146	22	138	23	7	0.221154	0.157534	0.318182	0.162944
-CDK12	624	146	22	47	7	4	0.0753205	0.0479452	0.181818	0.119125
+CDK12	624	146	22	120	27	8	0.192308	0.184932	0.363636	0.212495
-CDK4	624	146	22	30	5	4	0.0480769	0.0342466	0.181818	0.0599683
+CDK4	624	146	22	59	18	7	0.0945513	0.123288	0.318182	0.0226572
-CDK6	624	146	22	7	2	2	0.0112179	0.0136986	0.0909091	0.0765399
+CDK6	624	146	22	207	46	10	0.331731	0.315068	0.454545	0.497421
-CDK8	624	146	22	7	1	0	0.0112179	0.00684932	0	1
+CDK8	624	146	22	357	86	19	0.572115	0.589041	0.863636	0.0479831
-CDKN1A	624	146	22	23	3	1	0.036859	0.0205479	0.0454545	0.511546
+CDKN1A	624	146	22	121	30	12	0.19391	0.205479	0.545455	0.00656814
-CDKN1B	624	146	22	43	7	3	0.0689103	0.0479452	0.136364	0.305429
+CDKN1B	624	146	22	72	25	9	0.115385	0.171233	0.409091	0.00405585
-CDKN2A	624	146	22	63	9	7	0.100962	0.0616438	0.318182	0.0109962
+CDKN2A	624	146	22	74	9	8	0.11859	0.0616438	0.363636	0.00399341
-CDKN2B	624	146	22	63	9	7	0.100962	0.0616438	0.318182	0.0109962
+CDKN2B	624	146	22	72	10	7	0.115385	0.0684932	0.318182	0.0183277
-CDKN2C	624	146	22	108	19	11	0.173077	0.130137	0.5	0.00348889
+CDKN2C	624	146	22	24	8	1	0.0384615	0.0547945	0.0454545	0.54234
-CEBPA	624	146	22	18	6	0	0.0288462	0.0410959	0	0.703776
+CEBPA	624	146	22	82	19	3	0.13141	0.130137	0.136364	1
-CENPA	624	146	22	9	3	5	0.0144231	0.0205479	0.227273	0.000710639
+CENPA	624	146	22	48	9	5	0.0769231	0.0616438	0.227273	0.0847007
-CHEK1	624	146	22	31	10	10	0.0496795	0.0684932	0.454545	1.59981e-05
+CHEK1	624	146	22	57	11	2	0.0913462	0.0753425	0.0909091	0.840379
-CHEK2	624	146	22	104	27	9	0.166667	0.184932	0.409091	0.0477388
+CHEK2	624	146	22	20	7	2	0.0320513	0.0479452	0.0909091	0.214267
-CIC	624	146	22	34	8	2	0.0544872	0.0547945	0.0909091	0.688714
+CIC	624	146	22	68	16	0	0.108974	0.109589	0	0.375175
-CREBBP	624	146	22	27	7	2	0.0432692	0.0479452	0.0909091	0.449725
+CREBBP	624	146	22	132	18	9	0.211538	0.123288	0.409091	0.0103327
-CRKL	624	146	22	100	25	9	0.160256	0.171233	0.409091	0.041446
+CRKL	624	146	22	28	10	2	0.0448718	0.0684932	0.0909091	0.302248
-CSDE1	624	146	22	104	23	12	0.166667	0.157534	0.545455	0.00191821
+CSDE1	624	146	22	13	4	1	0.0208333	0.0273973	0.0454545	0.471785
-CSF1R	624	146	22	46	8	3	0.0737179	0.0547945	0.136364	0.3676
+CSF1R	624	146	22	41	11	8	0.0657051	0.0753425	0.363636	0.00190987
-CSF3R	624	146	22	114	22	10	0.182692	0.150685	0.454545	0.0195519
+CSF3R	624	146	22	24	1	1	0.0384615	0.00684932	0.0454545	0.130401
-CTCF	624	146	22	13	7	5	0.0208333	0.0479452	0.227273	0.00101733
+CTCF	624	146	22	136	24	6	0.217949	0.164384	0.272727	0.339445
-CTLA4	624	146	22	10	4	2	0.0160256	0.0273973	0.0909091	0.0856618
+CTLA4	624	146	22	42	7	5	0.0673077	0.0479452	0.227273	0.0458637
-CTNNB1	624	146	22	64	4	12	0.102564	0.0273973	0.545455	6.25594e-07
+CTNNB1	624	146	22	12	4	1	0.0192308	0.0273973	0.0454545	0.39154
-CUL3	624	146	22	6	1	4	0.00961538	0.00684932	0.181818	0.00170412
+CUL3	624	146	22	41	8	4	0.0657051	0.0547945	0.181818	0.156882
-CXCR4	624	146	22	37	5	6	0.0592949	0.0342466	0.272727	0.00720586
+CXCR4	624	146	22	35	7	0	0.0560897	0.0479452	0	0.78742
-CYLD	624	146	22	7	4	1	0.0112179	0.0273973	0.0454545	0.170756
+CYLD	624	146	22	140	25	7	0.224359	0.171233	0.318182	0.24762
-CYSLTR2	624	146	22	13	3	0	0.0208333	0.0205479	0	1
+CYSLTR2	624	146	22	338	74	19	0.541667	0.506849	0.863636	0.0173456
-DAXX	624	146	22	28	3	2	0.0448718	0.0205479	0.0909091	0.240917
+DAXX	624	146	22	123	30	11	0.197115	0.205479	0.5	0.0198996
-DCUN1D1	624	146	22	19	1	4	0.0304487	0.00684932	0.181818	0.00720586
+DCUN1D1	624	146	22	46	17	4	0.0737179	0.116438	0.181818	0.0945009
-DDR2	624	146	22	18	2	1	0.0288462	0.0136986	0.0454545	0.414827
+DDR2	624	146	22	90	29	7	0.144231	0.19863	0.318182	0.0667016
-DICER1	624	146	22	110	25	8	0.176282	0.171233	0.363636	0.156506
+DICER1	624	146	22	29	7	2	0.0464744	0.0479452	0.0909091	0.562016
-DIS3	624	146	22	14	2	0	0.0224359	0.0136986	0	0.88944
+DIS3	624	146	22	340	77	19	0.544872	0.527397	0.863636	0.0241117
-DNAJB1	624	146	22	27	6	4	0.0432692	0.0410959	0.181818	0.0623279
+DNAJB1	624	146	22	63	17	3	0.100962	0.116438	0.136364	0.691625
-DNMT1	624	146	22	39	6	3	0.0625	0.0410959	0.136364	0.237967
+DNMT1	624	146	22	80	23	3	0.128205	0.157534	0.136364	0.670766
-DNMT3A	624	146	22	12	3	5	0.0192308	0.0205479	0.227273	0.00190728
+DNMT3A	624	146	22	47	8	5	0.0753205	0.0547945	0.227273	0.0651039
-DNMT3B	624	146	22	0	1	0	0	0.00684932	0	0.29529
+DNMT3B	624	146	22	449	109	17	0.719551	0.746575	0.772727	0.808334
-DOT1L	624	146	22	59	8	4	0.0945513	0.0547945	0.181818	0.133588
+DOT1L	624	146	22	59	22	3	0.0945513	0.150685	0.136364	0.156387
-DROSHA	624	146	22	25	5	4	0.0400641	0.0342466	0.181818	0.0563174
+DROSHA	624	146	22	67	17	9	0.107372	0.116438	0.409091	0.00561917
-DUSP4	624	146	22	299	65	17	0.479167	0.445205	0.772727	0.0407176
+DUSP4	624	146	22	20	3	2	0.0320513	0.0205479	0.0909091	0.24762
-E2F3	624	146	22	33	5	1	0.0528846	0.0342466	0.0454545	0.730648
+E2F3	624	146	22	100	22	10	0.160256	0.150685	0.454545	0.0142497
-EED	624	146	22	26	11	7	0.0416667	0.0753425	0.318182	0.000606951
+EED	624	146	22	60	9	4	0.0961538	0.0616438	0.181818	0.200736
-EGFL7	624	146	22	22	6	3	0.0352564	0.0410959	0.136364	0.125886
+EGFL7	624	146	22	80	16	9	0.128205	0.109589	0.409091	0.0103965
-EGFR	624	146	22	0	1	1	0	0.00684932	0.0454545	0.0310395
+EGFR	624	146	22	282	61	15	0.451923	0.417808	0.681818	0.115792
-EIF4A2	624	146	22	22	0	4	0.0352564	0	0.181818	0.00199683
+EIF4A2	624	146	22	45	19	4	0.0721154	0.130137	0.181818	0.0458637
-EIF4E	624	146	22	153	22	13	0.245192	0.150685	0.590909	0.000694567
+EIF4E	624	146	22	3	1	0	0.00480769	0.00684932	0	0.684854
-ELF3	624	146	22	22	2	3	0.0352564	0.0136986	0.136364	0.0584896
+ELF3	624	146	22	87	25	8	0.139423	0.171233	0.363636	0.0458489
-EP300	624	146	22	112	30	10	0.179487	0.205479	0.454545	0.0255399
+EP300	624	146	22	12	3	2	0.0192308	0.0205479	0.0909091	0.212334
-EPAS1	624	146	22	13	4	4	0.0208333	0.0273973	0.181818	0.0103327
+EPAS1	624	146	22	59	16	5	0.0945513	0.109589	0.227273	0.176219
-EPCAM	624	146	22	12	4	4	0.0192308	0.0273973	0.181818	0.00897832
+EPCAM	624	146	22	97	36	6	0.155449	0.246575	0.272727	0.0357595
-EPHA3	624	146	22	54	6	8	0.0865385	0.0410959	0.363636	0.00114127
+EPHA3	624	146	22	23	7	2	0.036859	0.0479452	0.0909091	0.317886
-EPHA5	624	146	22	162	29	14	0.259615	0.19863	0.636364	0.00178868
+EPHA5	624	146	22	5	1	1	0.00801282	0.00684932	0.0454545	0.284904
-EPHA7	624	146	22	43	9	4	0.0689103	0.0616438	0.181818	0.176219
+EPHA7	624	146	22	69	11	7	0.110577	0.0753425	0.318182	0.0228135
-EPHB1	624	146	22	21	7	5	0.0336538	0.0479452	0.227273	0.00749846
+EPHB1	624	146	22	38	12	4	0.0608974	0.0821918	0.181818	0.116605
-ERBB2	624	146	22	44	7	4	0.0705128	0.0479452	0.181818	0.137948
+ERBB2	624	146	22	108	23	7	0.173077	0.157534	0.318182	0.25593
-ERBB3	624	146	22	28	5	4	0.0448718	0.0342466	0.181818	0.0584896
+ERBB3	624	146	22	61	21	7	0.0977564	0.143836	0.318182	0.0187996
-ERBB4	624	146	22	24	7	4	0.0384615	0.0479452	0.181818	0.0514041
+ERBB4	624	146	22	43	7	4	0.0689103	0.0479452	0.181818	0.1275
-ERCC2	624	146	22	39	7	3	0.0625	0.0479452	0.136364	0.317857
+ERCC2	624	146	22	71	24	1	0.113782	0.164384	0.0454545	0.227936
-ERCC3	624	146	22	13	0	4	0.0208333	0	0.181818	0.00216394
+ERCC3	624	146	22	44	8	1	0.0705128	0.0547945	0.0454545	0.903754
-ERCC4	624	146	22	18	5	3	0.0288462	0.0342466	0.136364	0.0922904
+ERCC4	624	146	22	148	23	8	0.237179	0.157534	0.363636	0.0630648
-ERCC5	624	146	22	11	4	0	0.0176282	0.0273973	0	0.733761
+ERCC5	624	146	22	338	75	20	0.541667	0.513699	0.909091	0.00570957
-ERF	624	146	22	33	7	1	0.0528846	0.0479452	0.0454545	1
+ERF	624	146	22	66	16	0	0.105769	0.109589	0	0.377505
-ERG	624	146	22	74	12	9	0.11859	0.0821918	0.409091	0.00385818
+ERG	624	146	22	36	8	0	0.0576923	0.0547945	0	0.838713
-ERRFI1	624	146	22	142	41	10	0.227564	0.280822	0.454545	0.0650615
+ERRFI1	624	146	22	16	2	0	0.025641	0.0136986	0	0.786999
-ESR1	624	146	22	37	11	4	0.0592949	0.0753425	0.181818	0.112517
+ESR1	624	146	22	80	15	7	0.128205	0.10274	0.318182	0.0588689
-ETV1	624	146	22	1	2	1	0.00160256	0.0136986	0.0454545	0.0397643
+ETV1	624	146	22	292	60	15	0.467949	0.410959	0.681818	0.0975255
-ETV6	624	146	22	40	6	3	0.0641026	0.0410959	0.136364	0.234052
+ETV6	624	146	22	72	27	9	0.115385	0.184932	0.409091	0.00211894
-EZH1	624	146	22	45	9	6	0.0721154	0.0616438	0.272727	0.028031
+EZH1	624	146	22	89	20	6	0.142628	0.136986	0.272727	0.311278
-EZH2	624	146	22	9	4	0	0.0144231	0.0273973	0	0.579486
+EZH2	624	146	22	203	41	13	0.325321	0.280822	0.590909	0.0458489
-FAM175A	624	146	22	151	21	13	0.241987	0.143836	0.590909	0.000535421
+FAM175A	624	146	22	3	1	0	0.00480769	0.00684932	0	0.684854
-FAM46C	624	146	22	96	24	10	0.153846	0.164384	0.454545	0.0128034
+FAM46C	624	146	22	17	3	3	0.0272436	0.0205479	0.136364	0.0844687
-FANCA	624	146	22	19	7	4	0.0304487	0.0479452	0.181818	0.0215887
+FANCA	624	146	22	130	22	9	0.208333	0.150685	0.409091	0.0458489
-FANCC	624	146	22	29	9	4	0.0464744	0.0616438	0.181818	0.0623279
+FANCC	624	146	22	61	8	6	0.0977564	0.0547945	0.272727	0.0230125
-FAT1	624	146	22	170	26	14	0.272436	0.178082	0.636364	0.000606951
+FAT1	624	146	22	9	2	0	0.0144231	0.0136986	0	1
-FBXW7	624	146	22	157	25	12	0.251603	0.171233	0.545455	0.00503884
+FBXW7	624	146	22	7	1	2	0.0112179	0.00684932	0.0909091	0.0752069
-FGF19	624	146	22	29	14	7	0.0464744	0.0958904	0.318182	0.000535421
+FGF19	624	146	22	70	7	4	0.112179	0.0479452	0.181818	0.0458489
-FGF3	624	146	22	29	14	7	0.0464744	0.0958904	0.318182	0.000535421
+FGF3	624	146	22	68	9	4	0.108974	0.0616438	0.181818	0.130401
-FGF4	624	146	22	29	14	7	0.0464744	0.0958904	0.318182	0.000535421
+FGF4	624	146	22	67	7	4	0.107372	0.0479452	0.181818	0.0537558
-FGFR1	624	146	22	162	38	12	0.259615	0.260274	0.545455	0.0436388
+FGFR1	624	146	22	131	28	7	0.209936	0.191781	0.318182	0.4563
-FGFR2	624	146	22	61	19	3	0.0977564	0.130137	0.136364	0.479717
+FGFR2	624	146	22	23	6	3	0.036859	0.0410959	0.136364	0.144314
-FGFR3	624	146	22	142	30	8	0.227564	0.205479	0.363636	0.344354
+FGFR3	624	146	22	18	6	3	0.0288462	0.0410959	0.136364	0.0787436
-FGFR4	624	146	22	47	6	3	0.0753205	0.0410959	0.136364	0.220287
+FGFR4	624	146	22	34	16	8	0.0544872	0.109589	0.363636	0.000226093
-FH	624	146	22	35	7	4	0.0560897	0.0479452	0.181818	0.114503
+FH	624	146	22	87	21	5	0.139423	0.143836	0.227273	0.540808
-FLCN	624	146	22	207	43	11	0.331731	0.294521	0.5	0.241942
+FLCN	624	146	22	22	11	3	0.0352564	0.0753425	0.136364	0.0339637
-FLT1	624	146	22	6	1	0	0.00961538	0.00684932	0	1
+FLT1	624	146	22	358	86	19	0.573718	0.589041	0.863636	0.048336
-FLT3	624	146	22	8	1	0	0.0128205	0.00684932	0	1
+FLT3	624	146	22	357	86	19	0.572115	0.589041	0.863636	0.0479831
-FLT4	624	146	22	67	22	3	0.107372	0.150685	0.136364	0.390676
+FLT4	624	146	22	38	12	8	0.0608974	0.0821918	0.363636	0.00101733
-FOXA1	624	146	22	98	25	9	0.157051	0.171233	0.409091	0.0372148
+FOXA1	624	146	22	35	3	1	0.0560897	0.0205479	0.0454545	0.25593
-FOXL2	624	146	22	19	4	5	0.0304487	0.0273973	0.227273	0.0070529
+FOXL2	624	146	22	37	13	4	0.0592949	0.0890411	0.181818	0.0847007
-FOXO1	624	146	22	11	2	0	0.0176282	0.0136986	0	1
+FOXO1	624	146	22	340	76	19	0.544872	0.520548	0.863636	0.0226572
-FOXP1	624	146	22	62	7	9	0.099359	0.0479452	0.409091	0.0005626
+FOXP1	624	146	22	22	8	3	0.0352564	0.0547945	0.136364	0.0909322
-FUBP1	624	146	22	130	27	13	0.208333	0.184932	0.590909	0.00230613
+FUBP1	624	146	22	9	1	1	0.0144231	0.00684932	0.0454545	0.310004
-FYN	624	146	22	54	12	5	0.0865385	0.0821918	0.227273	0.15838
+FYN	624	146	22	67	11	6	0.107372	0.0753425	0.272727	0.0570906
-GATA2	624	146	22	20	1	6	0.0320513	0.00684932	0.272727	0.000333532
+GATA2	624	146	22	37	11	4	0.0592949	0.0753425	0.181818	0.112517
-GATA3	624	146	22	44	12	1	0.0705128	0.0821918	0.0454545	0.91335
+GATA3	624	146	22	56	5	9	0.0897436	0.0342466	0.409091	0.000162996
-GLI1	624	146	22	28	5	4	0.0448718	0.0342466	0.181818	0.0584896
+GLI1	624	146	22	57	16	7	0.0913462	0.109589	0.318182	0.0230031
-GNA11	624	146	22	58	7	4	0.0929487	0.0479452	0.181818	0.0886261
+GNA11	624	146	22	51	17	2	0.0817308	0.116438	0.0909091	0.441186
-GNAQ	624	146	22	35	7	3	0.0560897	0.0479452	0.136364	0.302033
+GNAQ	624	146	22	59	8	7	0.0945513	0.0547945	0.318182	0.00849169
-GNAS	624	146	22	2	0	0	0.00320513	0	0	1
+GNAS	624	146	22	448	111	17	0.717949	0.760274	0.772727	0.631017
-GPS2	624	146	22	217	49	13	0.347756	0.335616	0.590909	0.113476
+GPS2	624	146	22	11	8	1	0.0176282	0.0547945	0.0454545	0.0641547
-GREM1	624	146	22	96	18	5	0.153846	0.123288	0.227273	0.435554
+GREM1	624	146	22	20	2	5	0.0320513	0.0136986	0.227273	0.00357349
-GRIN2A	624	146	22	26	11	3	0.0416667	0.0753425	0.136364	0.0843907
+GRIN2A	624	146	22	137	21	7	0.219551	0.143836	0.318182	0.0878729
-GSK3B	624	146	22	22	1	6	0.0352564	0.00684932	0.272727	0.00038644
+GSK3B	624	146	22	34	11	4	0.0544872	0.0753425	0.181818	0.088936
-H3F3A	624	146	22	25	8	4	0.0400641	0.0547945	0.181818	0.0514041
+H3F3A	624	146	22	88	22	5	0.141026	0.150685	0.227273	0.542831
-H3F3B	624	146	22	53	11	6	0.0849359	0.0753425	0.272727	0.0523484
+H3F3B	624	146	22	59	17	5	0.0945513	0.116438	0.227273	0.15838
-H3F3C	624	146	22	32	9	2	0.0512821	0.0616438	0.0909091	0.518907
+H3F3C	624	146	22	64	13	10	0.102564	0.0890411	0.454545	0.000956538
-HGF	624	146	22	12	5	1	0.0192308	0.0342466	0.0454545	0.311278
+HGF	624	146	22	201	41	11	0.322115	0.280822	0.5	0.180756
-HIST1H1C	624	146	22	76	12	2	0.121795	0.0821918	0.0909091	0.479648
+HIST1H1C	624	146	22	105	29	10	0.168269	0.19863	0.454545	0.0172676
-HIST1H2BD	624	146	22	75	11	2	0.120192	0.0753425	0.0909091	0.403918
+HIST1H2BD	624	146	22	112	30	10	0.179487	0.205479	0.454545	0.0255399
-HIST1H3A	624	146	22	77	13	2	0.123397	0.0890411	0.0909091	0.599582
+HIST1H3A	624	146	22	111	29	11	0.177885	0.19863	0.5	0.00962835
-HIST1H3B	624	146	22	77	13	2	0.123397	0.0890411	0.0909091	0.599582
+HIST1H3B	624	146	22	113	29	11	0.18109	0.19863	0.5	0.0112254
-HIST1H3C	624	146	22	76	12	2	0.121795	0.0821918	0.0909091	0.479648
+HIST1H3C	624	146	22	103	29	10	0.165064	0.19863	0.454545	0.0149704
-HIST1H3D	624	146	22	75	11	2	0.120192	0.0753425	0.0909091	0.403918
+HIST1H3D	624	146	22	112	30	10	0.179487	0.205479	0.454545	0.0255399
-HIST1H3E	624	146	22	75	11	2	0.120192	0.0753425	0.0909091	0.403918
+HIST1H3E	624	146	22	112	30	10	0.179487	0.205479	0.454545	0.0255399
-HIST1H3F	624	146	22	75	11	2	0.120192	0.0753425	0.0909091	0.403918
+HIST1H3F	624	146	22	112	30	10	0.179487	0.205479	0.454545	0.0255399
-HIST1H3G	624	146	22	75	11	2	0.120192	0.0753425	0.0909091	0.403918
+HIST1H3G	624	146	22	112	30	10	0.179487	0.205479	0.454545	0.0255399
-HIST1H3H	624	146	22	75	11	2	0.120192	0.0753425	0.0909091	0.403918
+HIST1H3H	624	146	22	112	30	10	0.179487	0.205479	0.454545	0.0255399
-HIST1H3I	624	146	22	75	11	2	0.120192	0.0753425	0.0909091	0.403918
+HIST1H3I	624	146	22	112	30	10	0.179487	0.205479	0.454545	0.0255399
-HIST1H3J	624	146	22	75	11	2	0.120192	0.0753425	0.0909091	0.403918
+HIST1H3J	624	146	22	112	30	10	0.179487	0.205479	0.454545	0.0255399
-HIST2H3C	624	146	22	25	6	1	0.0400641	0.0410959	0.0454545	0.969658
+HIST2H3C	624	146	22	99	34	8	0.158654	0.232877	0.363636	0.0245407
-HIST2H3D	624	146	22	25	6	1	0.0400641	0.0410959	0.0454545	0.969658
+HIST2H3D	624	146	22	99	34	8	0.158654	0.232877	0.363636	0.0245407
-HIST3H3	624	146	22	29	8	5	0.0464744	0.0547945	0.227273	0.0255399
+HIST3H3	624	146	22	91	21	5	0.145833	0.143836	0.227273	0.620869
-HLA-A	624	146	22	51	7	2	0.0817308	0.0479452	0.0909091	0.403918
+HLA-A	624	146	22	131	37	10	0.209936	0.253425	0.454545	0.0514571
-HLA-B	624	146	22	26	3	1	0.0416667	0.0205479	0.0454545	0.471785
+HLA-B	624	146	22	127	34	10	0.203526	0.232877	0.454545	0.0545555
-HNF1A	624	146	22	30	5	8	0.0480769	0.0342466	0.363636	0.000226093
+HNF1A	624	146	22	54	6	7	0.0865385	0.0410959	0.318182	0.00441453
-HOXB13	624	146	22	50	8	7	0.0801282	0.0547945	0.318182	0.00780043
+HOXB13	624	146	22	63	17	6	0.100962	0.116438	0.272727	0.0906335
-HRAS	624	146	22	29	5	10	0.0464744	0.0342466	0.454545	4.90948e-06
+HRAS	624	146	22	105	20	5	0.168269	0.136986	0.227273	0.515218
-ICOSLG	624	146	22	77	10	9	0.123397	0.0684932	0.409091	0.00195922
+ICOSLG	624	146	22	41	9	1	0.0657051	0.0616438	0.0454545	1
-ID3	624	146	22	174	49	13	0.278846	0.335616	0.590909	0.0179281
+ID3	624	146	22	9	1	0	0.0144231	0.00684932	0	0.826045
-IDH1	624	146	22	18	6	4	0.0288462	0.0410959	0.181818	0.0214901
+IDH1	624	146	22	42	7	4	0.0673077	0.0479452	0.181818	0.124705
-IDH2	624	146	22	74	24	4	0.11859	0.164384	0.181818	0.295456
+IDH2	624	146	22	40	8	9	0.0641026	0.0547945	0.409091	0.000333532
-IFNGR1	624	146	22	34	7	2	0.0544872	0.0479452	0.0909091	0.682647
+IFNGR1	624	146	22	84	15	8	0.134615	0.10274	0.363636	0.0255399
-IGF1	624	146	22	37	9	7	0.0592949	0.0616438	0.318182	0.00444285
+IGF1	624	146	22	40	7	6	0.0641026	0.0479452	0.272727	0.0142497
-IGF1R	624	146	22	73	16	4	0.116987	0.109589	0.181818	0.618549
+IGF1R	624	146	22	33	7	9	0.0528846	0.0479452	0.409091	0.00011157
-IGF2	624	146	22	28	5	10	0.0448718	0.0342466	0.454545	4.90948e-06
+IGF2	624	146	22	106	20	5	0.169872	0.136986	0.227273	0.517
-IKBKE	624	146	22	27	2	2	0.0432692	0.0136986	0.0909091	0.145538
+IKBKE	624	146	22	85	24	8	0.136218	0.164384	0.363636	0.0436914
-IKZF1	624	146	22	35	13	3	0.0560897	0.0890411	0.136364	0.16564
+IKZF1	624	146	22	275	56	16	0.440705	0.383562	0.727273	0.0281024
-IL10	624	146	22	29	2	4	0.0464744	0.0136986	0.181818	0.0174978
+IL10	624	146	22	85	24	7	0.136218	0.164384	0.318182	0.0976361
-IL7R	624	146	22	29	5	4	0.0464744	0.0342466	0.181818	0.0587438
+IL7R	624	146	22	70	17	9	0.112179	0.116438	0.409091	0.00713223
-INHA	624	146	22	5	1	4	0.00801282	0.00684932	0.181818	0.00152258
+INHA	624	146	22	42	7	4	0.0673077	0.0479452	0.181818	0.124705
-INHBA	624	146	22	0	1	1	0	0.00684932	0.0454545	0.0310395
+INHBA	624	146	22	280	56	16	0.448718	0.383562	0.727273	0.028031
-INPP4A	624	146	22	3	1	1	0.00480769	0.00684932	0.0454545	0.186295
+INPP4A	624	146	22	55	9	4	0.088141	0.0616438	0.181818	0.197631
-INPP4B	624	146	22	150	23	13	0.240385	0.157534	0.590909	0.000956491
+INPP4B	624	146	22	6	2	2	0.00961538	0.0136986	0.0909091	0.0584896
-INPPL1	624	146	22	28	13	7	0.0448718	0.0890411	0.318182	0.000606951
+INPPL1	624	146	22	65	8	4	0.104167	0.0547945	0.181818	0.103581
-INSR	624	146	22	53	14	4	0.0849359	0.0958904	0.181818	0.315517
+INSR	624	146	22	64	17	3	0.102564	0.116438	0.136364	0.715018
-IRF4	624	146	22	59	10	1	0.0945513	0.0684932	0.0454545	0.671043
+IRF4	624	146	22	100	17	9	0.160256	0.116438	0.409091	0.0167046
-IRS1	624	146	22	7	1	4	0.0112179	0.00684932	0.181818	0.00244229
+IRS1	624	146	22	43	7	4	0.0689103	0.0479452	0.181818	0.1275
-IRS2	624	146	22	11	4	0	0.0176282	0.0273973	0	0.733761
+IRS2	624	146	22	337	74	20	0.540064	0.506849	0.909091	0.00526315
-JAK1	624	146	22	116	23	12	0.185897	0.157534	0.545455	0.0030352
+JAK1	624	146	22	11	7	1	0.0176282	0.0479452	0.0454545	0.0954901
-JAK2	624	146	22	55	10	8	0.088141	0.0684932	0.363636	0.00482489
+JAK2	624	146	22	77	11	8	0.123397	0.0753425	0.363636	0.00846988
-JAK3	624	146	22	25	6	1	0.0400641	0.0410959	0.0454545	0.969658
+JAK3	624	146	22	63	19	4	0.100962	0.130137	0.181818	0.363277
-JUN	624	146	22	116	20	11	0.185897	0.136986	0.5	0.0050718
+JUN	624	146	22	23	17	2	0.036859	0.116438	0.0909091	0.00548093
-KDM5A	624	146	22	31	4	2	0.0496795	0.0273973	0.0909091	0.326745
+KDM5A	624	146	22	89	27	10	0.142628	0.184932	0.454545	0.00578114
-KDR	624	146	22	144	24	12	0.230769	0.164384	0.545455	0.00490955
+KDR	624	146	22	5	2	2	0.00801282	0.0136986	0.0909091	0.0458489
-KEAP1	624	146	22	32	6	3	0.0512821	0.0410959	0.136364	0.24762
+KEAP1	624	146	22	67	20	3	0.107372	0.136986	0.136364	0.542724
-KIT	624	146	22	138	23	11	0.221154	0.157534	0.5	0.00962835
+KIT	624	146	22	7	2	2	0.0112179	0.0136986	0.0909091	0.0765399
-KLF4	624	146	22	29	7	4	0.0464744	0.0479452	0.181818	0.0909322
+KLF4	624	146	22	64	9	6	0.102564	0.0616438	0.272727	0.0340615
-MLL	624	146	22	37	11	10	0.0592949	0.0753425	0.454545	3.92189e-05
+MLL	624	146	22	56	10	2	0.0897436	0.0684932	0.0909091	0.778178
-MLL4	624	146	22	20	6	1	0.0320513	0.0410959	0.0454545	0.674794
+MLL4	624	146	22	80	18	0	0.128205	0.123288	0	0.286307
-MLL3	624	146	22	10	3	0	0.0160256	0.0205479	0	0.854411
+MLL3	624	146	22	201	40	13	0.322115	0.273973	0.590909	0.0382205
-MLL2	624	146	22	22	4	3	0.0352564	0.0273973	0.136364	0.1275
+MLL2	624	146	22	56	14	9	0.0897436	0.0958904	0.409091	0.00211894
-KRAS	624	146	22	29	9	3	0.0464744	0.0616438	0.136364	0.166906
+KRAS	624	146	22	76	18	10	0.121795	0.123288	0.454545	0.00348889
-LATS1	624	146	22	38	10	3	0.0608974	0.0684932	0.136364	0.371179
+LATS1	624	146	22	83	17	8	0.133013	0.116438	0.363636	0.0353218
-LATS2	624	146	22	7	1	0	0.0112179	0.00684932	0	1
+LATS2	624	146	22	351	83	19	0.5625	0.568493	0.863636	0.0398565
-LMO1	624	146	22	20	5	8	0.0320513	0.0342466	0.363636	5.44638e-05
+LMO1	624	146	22	78	10	3	0.125	0.0684932	0.136364	0.176219
-LYN	624	146	22	19	8	1	0.0304487	0.0547945	0.0454545	0.348598
+LYN	624	146	22	256	52	14	0.410256	0.356164	0.636364	0.085517
-MALT1	624	146	22	354	76	19	0.567308	0.520548	0.863636	0.0235935
+MALT1	624	146	22	4	0	0	0.00641026	0	0	1
-MAP2K1	624	146	22	96	14	4	0.153846	0.0958904	0.181818	0.225715
+MAP2K1	624	146	22	19	3	7	0.0304487	0.0205479	0.318182	0.000215888
-MAP2K2	624	146	22	67	16	5	0.107372	0.109589	0.227273	0.303945
+MAP2K2	624	146	22	50	17	2	0.0801282	0.116438	0.0909091	0.423519
-MAP2K4	624	146	22	224	49	12	0.358974	0.335616	0.545455	0.235993
+MAP2K4	624	146	22	5	1	1	0.00801282	0.00684932	0.0454545	0.284904
-MAP3K1	624	146	22	84	22	10	0.134615	0.150685	0.454545	0.00578114
+MAP3K1	624	146	22	18	5	5	0.0288462	0.0342466	0.227273	0.00561917
-MAP3K13	624	146	22	22	0	4	0.0352564	0	0.181818	0.00199683
+MAP3K13	624	146	22	45	19	4	0.0721154	0.130137	0.181818	0.0458637
-MAP3K14	624	146	22	50	7	6	0.0801282	0.0479452	0.272727	0.0170195
+MAP3K14	624	146	22	62	19	7	0.099359	0.130137	0.318182	0.0255399
-MAPK1	624	146	22	100	25	9	0.160256	0.171233	0.409091	0.041446
+MAPK1	624	146	22	27	10	2	0.0432692	0.0684932	0.0909091	0.274503
-MAPK3	624	146	22	5	4	2	0.00801282	0.0273973	0.0909091	0.0229051
+MAPK3	624	146	22	145	27	7	0.232372	0.184932	0.318182	0.332042
-MAPKAP1	624	146	22	29	8	5	0.0464744	0.0547945	0.227273	0.0255399
+MAPKAP1	624	146	22	64	8	7	0.102564	0.0547945	0.318182	0.00939472
-MAX	624	146	22	108	25	11	0.173077	0.171233	0.5	0.00854071
+MAX	624	146	22	24	6	1	0.0384615	0.0410959	0.0454545	0.833874
-MCL1	624	146	22	25	6	1	0.0400641	0.0410959	0.0454545	0.969658
+MCL1	624	146	22	107	34	8	0.171474	0.232877	0.363636	0.0540623
-MDC1	624	146	22	52	7	2	0.0833333	0.0479452	0.0909091	0.364903
+MDC1	624	146	22	131	37	11	0.209936	0.253425	0.5	0.0223203
-MDM2	624	146	22	30	4	6	0.0480769	0.0273973	0.272727	0.00348889
+MDM2	624	146	22	48	10	7	0.0769231	0.0684932	0.318182	0.0114617
-MDM4	624	146	22	18	2	2	0.0288462	0.0136986	0.0909091	0.160046
+MDM4	624	146	22	85	24	8	0.136218	0.164384	0.363636	0.0436914
-MEF2B	624	146	22	28	8	2	0.0448718	0.0547945	0.0909091	0.471639
+MEF2B	624	146	22	76	21	3	0.121795	0.143836	0.136364	0.786264
-MEN1	624	146	22	36	11	8	0.0576923	0.0753425	0.363636	0.000823551
+MEN1	624	146	22	56	9	4	0.0897436	0.0616438	0.181818	0.202237
-MET	624	146	22	7	0	2	0.0112179	0	0.0909091	0.0340859
+MET	624	146	22	225	52	11	0.360577	0.356164	0.5	0.48538
-MGA	624	146	22	102	17	5	0.163462	0.116438	0.227273	0.29529
+MGA	624	146	22	36	7	6	0.0576923	0.0479452	0.272727	0.0119442
-MITF	624	146	22	63	6	9	0.100962	0.0410959	0.409091	0.000302884
+MITF	624	146	22	18	3	3	0.0288462	0.0205479	0.136364	0.0847007
-MLH1	624	146	22	63	3	12	0.100962	0.0205479	0.545455	1.98104e-07
+MLH1	624	146	22	13	4	2	0.0208333	0.0273973	0.0909091	0.155565
-MPL	624	146	22	106	18	10	0.169872	0.123288	0.454545	0.00835667
+MPL	624	146	22	31	6	2	0.0496795	0.0410959	0.0909091	0.540808
-MRE11A	624	146	22	28	11	8	0.0448718	0.0753425	0.363636	0.000211162
+MRE11A	624	146	22	60	7	3	0.0961538	0.0479452	0.136364	0.15838
-MSH2	624	146	22	12	3	4	0.0192308	0.0205479	0.181818	0.00891146
+MSH2	624	146	22	95	36	5	0.152244	0.246575	0.227273	0.0458489
-MSH3	624	146	22	102	21	13	0.163462	0.143836	0.590909	0.000394762
+MSH3	624	146	22	12	3	4	0.0192308	0.0205479	0.181818	0.00891146
-MSH6	624	146	22	11	4	4	0.0176282	0.0273973	0.181818	0.0070529
+MSH6	624	146	22	51	11	4	0.0817308	0.0753425	0.181818	0.310004
-MSI1	624	146	22	30	5	8	0.0480769	0.0342466	0.363636	0.000226093
+MSI1	624	146	22	54	6	7	0.0865385	0.0410959	0.318182	0.00441453
-MSI2	624	146	22	53	9	7	0.0849359	0.0616438	0.318182	0.0112254
+MSI2	624	146	22	61	16	6	0.0977564	0.109589	0.272727	0.0851009
-MST1	624	146	22	82	5	12	0.13141	0.0342466	0.545455	7.83239e-07
+MST1	624	146	22	39	13	1	0.0625	0.0890411	0.0454545	0.518907
-MST1R	624	146	22	82	5	12	0.13141	0.0342466	0.545455	7.83239e-07
+MST1R	624	146	22	39	13	1	0.0625	0.0890411	0.0454545	0.518907
-MTOR	624	146	22	143	41	10	0.229167	0.280822	0.454545	0.0692478
+MTOR	624	146	22	18	1	0	0.0288462	0.00684932	0	0.383314
-MUTYH	624	146	22	102	17	10	0.163462	0.116438	0.454545	0.0063756
+MUTYH	624	146	22	31	6	2	0.0496795	0.0410959	0.0909091	0.540808
-MYC	624	146	22	5	5	0	0.00801282	0.0342466	0	0.112517
+MYC	624	146	22	315	60	15	0.504808	0.410959	0.681818	0.054841
-MYCL1	624	146	22	113	20	10	0.18109	0.136986	0.454545	0.0133453
+MYCL1	624	146	22	28	4	1	0.0448718	0.0273973	0.0454545	0.680932
-MYCN	624	146	22	8	3	5	0.0128205	0.0205479	0.227273	0.0005626
+MYCN	624	146	22	47	8	4	0.0753205	0.0547945	0.181818	0.169229
-MYD88	624	146	22	65	3	12	0.104167	0.0205479	0.545455	1.98104e-07
+MYD88	624	146	22	12	4	2	0.0192308	0.0273973	0.0909091	0.142908
-MYOD1	624	146	22	18	5	8	0.0288462	0.0342466	0.363636	3.21749e-05
+MYOD1	624	146	22	74	10	3	0.11859	0.0684932	0.136364	0.233691
-NBN	624	146	22	18	6	0	0.0288462	0.0410959	0	0.703776
+NBN	624	146	22	275	53	14	0.440705	0.363014	0.636364	0.0697227
-NCOA3	624	146	22	0	0	0	0	0	0	1
+NCOA3	624	146	22	445	107	17	0.713141	0.732877	0.772727	0.833874
-NCOR1	624	146	22	219	48	12	0.350962	0.328767	0.545455	0.212495
+NCOR1	624	146	22	8	2	2	0.0128205	0.0136986	0.0909091	0.109204
-NEGR1	624	146	22	138	24	13	0.221154	0.164384	0.590909	0.00152258
+NEGR1	624	146	22	8	2	1	0.0128205	0.0136986	0.0454545	0.383314
-NF1	624	146	22	122	30	7	0.195513	0.205479	0.318182	0.423519
+NF1	624	146	22	60	13	7	0.0961538	0.0890411	0.318182	0.0272544
-NF2	624	146	22	106	27	9	0.169872	0.184932	0.409091	0.0578415
+NF2	624	146	22	16	5	2	0.025641	0.0342466	0.0909091	0.222198
-NFE2L2	624	146	22	8	1	1	0.0128205	0.00684932	0.0454545	0.406883
+NFE2L2	624	146	22	49	16	5	0.0785256	0.109589	0.227273	0.0750892
-NFKBIA	624	146	22	94	25	9	0.150641	0.171233	0.409091	0.0291119
+NFKBIA	624	146	22	34	6	1	0.0544872	0.0410959	0.0454545	0.924502
-NKX2-1	624	146	22	99	25	9	0.158654	0.171233	0.409091	0.0398415
+NKX2-1	624	146	22	34	4	1	0.0544872	0.0273973	0.0454545	0.425869
-NKX3-1	624	146	22	305	66	18	0.488782	0.452055	0.818182	0.0172676
+NKX3-1	624	146	22	13	1	1	0.0208333	0.00684932	0.0454545	0.343351
-NOTCH1	624	146	22	22	6	3	0.0352564	0.0410959	0.136364	0.125886
+NOTCH1	624	146	22	81	16	9	0.129808	0.109589	0.409091	0.0102784
-NOTCH2	624	146	22	68	15	7	0.108974	0.10274	0.318182	0.0488936
+NOTCH2	624	146	22	69	21	5	0.110577	0.143836	0.227273	0.191044
-NOTCH3	624	146	22	29	7	4	0.0464744	0.0479452	0.181818	0.0909322
+NOTCH3	624	146	22	63	17	3	0.100962	0.116438	0.136364	0.691625
-NOTCH4	624	146	22	34	4	2	0.0544872	0.0273973	0.0909091	0.284904
+NOTCH4	624	146	22	122	32	11	0.195513	0.219178	0.5	0.0172676
-NPM1	624	146	22	50	8	3	0.0801282	0.0547945	0.136364	0.348598
+NPM1	624	146	22	35	13	8	0.0560897	0.0890411	0.363636	0.000606951
-NRAS	624	146	22	106	23	12	0.169872	0.157534	0.545455	0.00211894
+NRAS	624	146	22	13	4	1	0.0208333	0.0273973	0.0454545	0.471785
-NSD1	624	146	22	48	9	3	0.0769231	0.0616438	0.136364	0.47154
+NSD1	624	146	22	34	14	7	0.0544872	0.0958904	0.318182	0.00156442
-NTHL1	624	146	22	24	6	2	0.0384615	0.0410959	0.0909091	0.431735
+NTHL1	624	146	22	130	19	10	0.208333	0.130137	0.454545	0.00749846
-NTRK1	624	146	22	15	2	0	0.0240385	0.0136986	0	0.895773
+NTRK1	624	146	22	114	36	7	0.182692	0.246575	0.318182	0.121589
-NTRK2	624	146	22	33	7	5	0.0528846	0.0479452	0.227273	0.0317169
+NTRK2	624	146	22	58	7	7	0.0929487	0.0479452	0.318182	0.0064036
-NTRK3	624	146	22	79	28	4	0.126603	0.191781	0.181818	0.150754
+NTRK3	624	146	22	37	7	9	0.0592949	0.0479452	0.409091	0.000202294
-NUF2	624	146	22	15	3	1	0.0240385	0.0205479	0.0454545	0.624652
+NUF2	624	146	22	88	27	7	0.141026	0.184932	0.318182	0.0847007
-NUP93	624	146	22	10	7	3	0.0160256	0.0479452	0.136364	0.00821467
+NUP93	624	146	22	126	21	6	0.201923	0.143836	0.272727	0.233691
-PAK1	624	146	22	32	12	7	0.0512821	0.0821918	0.318182	0.00156414
+PAK1	624	146	22	59	8	4	0.0945513	0.0547945	0.181818	0.133588
-PAK7	624	146	22	73	17	2	0.116987	0.116438	0.0909091	1
+PAK7	624	146	22	246	53	11	0.394231	0.363014	0.5	0.518907
-PALB2	624	146	22	16	5	3	0.025641	0.0342466	0.136364	0.0704806
+PALB2	624	146	22	147	25	8	0.235577	0.171233	0.363636	0.121763
-PARK2	624	146	22	50	15	5	0.0801282	0.10274	0.227273	0.096987
+PARK2	624	146	22	75	13	6	0.120192	0.0890411	0.272727	0.0963662
-PARP1	624	146	22	27	8	5	0.0432692	0.0547945	0.227273	0.0172676
+PARP1	624	146	22	91	22	5	0.145833	0.150685	0.227273	0.599582
-PAX5	624	146	22	48	10	4	0.0769231	0.0684932	0.181818	0.260893
+PAX5	624	146	22	76	11	10	0.121795	0.0753425	0.454545	0.000809468
-PBRM1	624	146	22	79	5	13	0.126603	0.0342466	0.590909	1.98104e-07
+PBRM1	624	146	22	10	5	0	0.0160256	0.0342466	0	0.403918
-PDCD1	624	146	22	12	3	4	0.0192308	0.0205479	0.181818	0.00891146
+PDCD1	624	146	22	47	5	4	0.0753205	0.0342466	0.181818	0.0560842
-PDCD1LG2	624	146	22	53	9	8	0.0849359	0.0616438	0.363636	0.00345414
+PDCD1LG2	624	146	22	77	11	8	0.123397	0.0753425	0.363636	0.00846988
-PDGFRA	624	146	22	137	23	11	0.219551	0.157534	0.5	0.00987676
+PDGFRA	624	146	22	9	2	2	0.0144231	0.0136986	0.0909091	0.130401
-PDGFRB	624	146	22	44	8	3	0.0705128	0.0547945	0.136364	0.385456
+PDGFRB	624	146	22	43	11	8	0.0689103	0.0753425	0.363636	0.0021057
-PDPK1	624	146	22	24	6	2	0.0384615	0.0410959	0.0909091	0.431735
+PDPK1	624	146	22	129	18	10	0.206731	0.123288	0.454545	0.00567567
-PGR	624	146	22	31	11	9	0.0496795	0.0753425	0.409091	6.99371e-05
+PGR	624	146	22	62	15	2	0.099359	0.10274	0.0909091	1
-PHOX2B	624	146	22	146	30	8	0.233974	0.205479	0.363636	0.329181
+PHOX2B	624	146	22	7	2	3	0.0112179	0.0136986	0.136364	0.0149755
-PIK3C2G	624	146	22	38	11	3	0.0608974	0.0753425	0.136364	0.311865
+PIK3C2G	624	146	22	70	17	10	0.112179	0.116438	0.454545	0.00196079
-PIK3C3	624	146	22	338	72	19	0.541667	0.493151	0.863636	0.0134606
+PIK3C3	624	146	22	7	1	0	0.0112179	0.00684932	0	1
-PIK3CA	624	146	22	32	4	4	0.0512821	0.0273973	0.181818	0.0452084
+PIK3CA	624	146	22	44	15	4	0.0705128	0.10274	0.181818	0.126437
-PIK3CB	624	146	22	21	6	5	0.0336538	0.0410959	0.227273	0.00915407
+PIK3CB	624	146	22	38	13	4	0.0608974	0.0890411	0.181818	0.0923865
-PIK3CD	624	146	22	148	41	10	0.237179	0.280822	0.454545	0.0922603
+PIK3CD	624	146	22	19	2	0	0.0304487	0.0136986	0	0.730648
-PIK3CG	624	146	22	12	1	2	0.0192308	0.00684932	0.0909091	0.0957195
+PIK3CG	624	146	22	204	41	11	0.326923	0.280822	0.5	0.174088
-PIK3R1	624	146	22	106	25	14	0.169872	0.171233	0.636364	0.000211162
+PIK3R1	624	146	22	12	2	4	0.0192308	0.0136986	0.181818	0.00807987
-PIK3R2	624	146	22	27	6	1	0.0432692	0.0410959	0.0454545	1
+PIK3R2	624	146	22	65	19	4	0.104167	0.130137	0.181818	0.414827
-PIK3R3	624	146	22	102	16	10	0.163462	0.109589	0.454545	0.00497889
+PIK3R3	624	146	22	22	7	1	0.0352564	0.0479452	0.0454545	0.597438
-PIM1	624	146	22	19	2	1	0.0304487	0.0136986	0.0454545	0.428412
+PIM1	624	146	22	125	31	13	0.200321	0.212329	0.590909	0.00244229
-PLCG2	624	146	22	16	9	4	0.025641	0.0616438	0.181818	0.00616328
+PLCG2	624	146	22	120	19	4	0.192308	0.130137	0.181818	0.28902
-PLK2	624	146	22	85	23	10	0.136218	0.157534	0.454545	0.00578114
+PLK2	624	146	22	15	4	5	0.0240385	0.0273973	0.227273	0.00348889
-PMAIP1	624	146	22	354	76	19	0.567308	0.520548	0.863636	0.0235935
+PMAIP1	624	146	22	4	1	0	0.00641026	0.00684932	0	1
-PMS1	624	146	22	8	0	3	0.0128205	0	0.136364	0.00846988
+PMS1	624	146	22	45	7	5	0.0721154	0.0479452	0.227273	0.0458489
-PMS2	624	146	22	3	2	1	0.00480769	0.0136986	0.0454545	0.103759
+PMS2	624	146	22	311	66	16	0.498397	0.452055	0.727273	0.0965221
-PNRC1	624	146	22	36	8	5	0.0576923	0.0547945	0.227273	0.0487228
+PNRC1	624	146	22	76	13	6	0.121795	0.0890411	0.272727	0.096333
-POLD1	624	146	22	43	11	3	0.0689103	0.0753425	0.136364	0.449725
+POLD1	624	146	22	68	21	1	0.108974	0.143836	0.0454545	0.422268
-POLE	624	146	22	40	8	7	0.0641026	0.0547945	0.318182	0.00561917
+POLE	624	146	22	48	5	8	0.0769231	0.0342466	0.363636	0.000606951
-PPARG	624	146	22	63	5	10	0.100962	0.0342466	0.454545	3.21749e-05
+PPARG	624	146	22	18	4	2	0.0288462	0.0273973	0.0909091	0.311278
-PPM1D	624	146	22	50	10	6	0.0801282	0.0684932	0.272727	0.0407165
+PPM1D	624	146	22	56	13	7	0.0897436	0.0890411	0.318182	0.0241117
-PPP2R1A	624	146	22	44	13	2	0.0705128	0.0890411	0.0909091	0.696227
+PPP2R1A	624	146	22	62	14	1	0.099359	0.0958904	0.0454545	0.942587
-PPP4R2	624	146	22	50	5	8	0.0801282	0.0342466	0.363636	0.000710639
+PPP4R2	624	146	22	17	3	3	0.0272436	0.0205479	0.136364	0.0844687
-PPP6C	624	146	22	30	9	5	0.0480769	0.0616438	0.227273	0.0228135
+PPP6C	624	146	22	64	8	7	0.102564	0.0547945	0.318182	0.00939472
-PRDM1	624	146	22	58	13	5	0.0929487	0.0890411	0.227273	0.19688
+PRDM1	624	146	22	72	17	7	0.115385	0.116438	0.318182	0.0642375
-PRDM14	624	146	22	12	9	0	0.0192308	0.0616438	0	0.0606471
+PRDM14	624	146	22	271	53	14	0.434295	0.363014	0.636364	0.0765399
-PREX2	624	146	22	14	9	0	0.0224359	0.0616438	0	0.108961
+PREX2	624	146	22	261	52	14	0.418269	0.356164	0.636364	0.0840888
-PRKAR1A	624	146	22	52	9	5	0.0833333	0.0616438	0.227273	0.0909322
+PRKAR1A	624	146	22	75	16	6	0.120192	0.109589	0.272727	0.157334
-PRKCI	624	146	22	16	0	5	0.025641	0	0.227273	0.000462531
+PRKCI	624	146	22	41	13	4	0.0657051	0.0890411	0.181818	0.12488
-PRKD1	624	146	22	90	24	8	0.144231	0.164384	0.363636	0.0566447
+PRKD1	624	146	22	33	6	3	0.0528846	0.0410959	0.136364	0.214267
-PTCH1	624	146	22	29	9	4	0.0464744	0.0616438	0.181818	0.0623279
+PTCH1	624	146	22	59	9	6	0.0945513	0.0616438	0.272727	0.0330397
-PTEN	624	146	22	96	21	8	0.153846	0.143836	0.363636	0.0815769
+PTEN	624	146	22	14	6	2	0.0224359	0.0410959	0.0909091	0.123098
-PTP4A1	624	146	22	17	5	2	0.0272436	0.0342466	0.0909091	0.260421
+PTP4A1	624	146	22	111	23	12	0.177885	0.157534	0.545455	0.00244229
-PTPN11	624	146	22	31	7	8	0.0496795	0.0479452	0.363636	0.000479202
+PTPN11	624	146	22	49	11	7	0.0785256	0.0753425	0.318182	0.0137927
-PTPRD	624	146	22	56	10	7	0.0897436	0.0684932	0.318182	0.0157743
+PTPRD	624	146	22	76	11	8	0.121795	0.0753425	0.363636	0.008659
-PTPRS	624	146	22	68	16	5	0.108974	0.109589	0.227273	0.319448
+PTPRS	624	146	22	53	19	2	0.0849359	0.130137	0.0909091	0.294305
-PTPRT	624	146	22	4	1	0	0.00641026	0.00684932	0	1
+PTPRT	624	146	22	447	112	17	0.716346	0.767123	0.772727	0.517
-RAB35	624	146	22	30	6	8	0.0480769	0.0410959	0.363636	0.000333532
+RAB35	624	146	22	54	6	7	0.0865385	0.0410959	0.318182	0.00441453
-RAC1	624	146	22	1	1	1	0.00160256	0.00684932	0.0454545	0.0750892
+RAC1	624	146	22	304	69	16	0.487179	0.472603	0.727273	0.12834
-RAC2	624	146	22	112	29	9	0.179487	0.19863	0.409091	0.0765399
+RAC2	624	146	22	13	4	2	0.0208333	0.0273973	0.0909091	0.155565
-RAD21	624	146	22	7	6	0	0.0112179	0.0410959	0	0.114503
+RAD21	624	146	22	295	55	15	0.472756	0.376712	0.681818	0.0335314
-RAD50	624	146	22	67	13	6	0.107372	0.0890411	0.272727	0.0922904
+RAD50	624	146	22	30	7	7	0.0480769	0.0479452	0.318182	0.00190216
-RAD51	624	146	22	102	18	5	0.163462	0.123288	0.227273	0.377505
+RAD51	624	146	22	38	7	6	0.0608974	0.0479452	0.272727	0.0131723
-RAD51B	624	146	22	121	25	11	0.19391	0.171233	0.5	0.012862
+RAD51B	624	146	22	25	7	1	0.0400641	0.0479452	0.0454545	0.730648
-RAD51C	624	146	22	55	10	6	0.088141	0.0684932	0.272727	0.0441171
+RAD51C	624	146	22	74	28	7	0.11859	0.191781	0.318182	0.0160369
-RAD51D	624	146	22	48	8	4	0.0769231	0.0547945	0.181818	0.166372
+RAD51D	624	146	22	94	21	7	0.150641	0.143836	0.318182	0.18472
-RAD52	624	146	22	30	3	2	0.0480769	0.0205479	0.0909091	0.227022
+RAD52	624	146	22	90	29	10	0.144231	0.19863	0.454545	0.00503884
-RAD54L	624	146	22	106	17	11	0.169872	0.116438	0.5	0.00199683
+RAD54L	624	146	22	25	7	1	0.0400641	0.0479452	0.0454545	0.730648
-RAF1	624	146	22	62	5	10	0.099359	0.0342466	0.454545	3.21749e-05
+RAF1	624	146	22	19	4	2	0.0304487	0.0273973	0.0909091	0.326963
-RARA	624	146	22	43	8	4	0.0689103	0.0547945	0.181818	0.154538
+RARA	624	146	22	108	23	7	0.173077	0.157534	0.318182	0.25593
-RASA1	624	146	22	116	23	13	0.185897	0.157534	0.590909	0.000799965
+RASA1	624	146	22	12	4	4	0.0192308	0.0273973	0.181818	0.00897832
-RB1	624	146	22	13	3	0	0.0208333	0.0205479	0	1
+RB1	624	146	22	341	74	19	0.546474	0.506849	0.863636	0.0172676
-RECQL	624	146	22	33	10	3	0.0528846	0.0684932	0.136364	0.222289
+RECQL	624	146	22	69	17	10	0.110577	0.116438	0.454545	0.00190728
-RECQL4	624	146	22	7	6	0	0.0112179	0.0410959	0	0.114503
+RECQL4	624	146	22	330	62	17	0.528846	0.424658	0.772727	0.0141922
-REL	624	146	22	6	2	3	0.00961538	0.0136986	0.136364	0.0105179
+REL	624	146	22	54	10	3	0.0865385	0.0684932	0.136364	0.573665
-RET	624	146	22	52	21	2	0.0833333	0.143836	0.0909091	0.123771
+RET	624	146	22	39	6	8	0.0625	0.0410959	0.363636	0.000710639
-RFWD2	624	146	22	22	3	3	0.0352564	0.0205479	0.136364	0.086011
+RFWD2	624	146	22	86	26	7	0.137821	0.178082	0.318182	0.086011
-RHEB	624	146	22	9	3	0	0.0144231	0.0205479	0	0.842066
+RHEB	624	146	22	201	41	13	0.322115	0.280822	0.590909	0.0442439
-RHOA	624	146	22	82	6	12	0.13141	0.0410959	0.545455	2.22749e-06
+RHOA	624	146	22	40	13	1	0.0641026	0.0890411	0.0454545	0.573236
-RICTOR	624	146	22	32	6	4	0.0512821	0.0410959	0.181818	0.0922603
+RICTOR	624	146	22	70	16	9	0.112179	0.109589	0.409091	0.00720586
-RIT1	624	146	22	14	3	0	0.0224359	0.0205479	0	1
+RIT1	624	146	22	112	35	8	0.179487	0.239726	0.363636	0.0765702
-RNF43	624	146	22	56	11	7	0.0897436	0.0753425	0.318182	0.0183277
+RNF43	624	146	22	72	29	6	0.115385	0.19863	0.272727	0.0171675
-ROS1	624	146	22	47	14	4	0.0753205	0.0958904	0.181818	0.19688
+ROS1	624	146	22	71	9	6	0.113782	0.0616438	0.272727	0.0277969
-RPS6KA4	624	146	22	38	11	7	0.0608974	0.0753425	0.318182	0.00456544
+RPS6KA4	624	146	22	51	8	4	0.0817308	0.0547945	0.181818	0.156506
-RPS6KB2	624	146	22	52	13	8	0.0833333	0.0890411	0.363636	0.00580671
+RPS6KB2	624	146	22	67	10	4	0.107372	0.0684932	0.181818	0.214267
-RPTOR	624	146	22	51	15	5	0.0817308	0.10274	0.227273	0.103847
+RPTOR	624	146	22	66	11	7	0.105769	0.0753425	0.318182	0.0230031
-RRAGC	624	146	22	114	22	10	0.182692	0.150685	0.454545	0.0195519
+RRAGC	624	146	22	24	1	1	0.0384615	0.00684932	0.0454545	0.130401
-RRAS	624	146	22	43	11	3	0.0689103	0.0753425	0.136364	0.449725
+RRAS	624	146	22	68	21	1	0.108974	0.143836	0.0454545	0.422268
-RRAS2	624	146	22	18	4	8	0.0288462	0.0273973	0.363636	3.21749e-05
+RRAS2	624	146	22	73	9	3	0.116987	0.0616438	0.136364	0.15838
-RTEL1	624	146	22	2	0	0	0.00320513	0	0	1
+RTEL1	624	146	22	443	110	16	0.709936	0.753425	0.727273	0.64612
-RUNX1	624	146	22	69	13	8	0.110577	0.0890411	0.363636	0.0121414
+RUNX1	624	146	22	40	9	0	0.0641026	0.0616438	0	0.747147
-RXRA	624	146	22	24	8	3	0.0384615	0.0547945	0.136364	0.112517
+RXRA	624	146	22	70	13	7	0.112179	0.0890411	0.318182	0.0371852
-RYBP	624	146	22	54	5	8	0.0865385	0.0342466	0.363636	0.000606951
+RYBP	624	146	22	20	4	3	0.0320513	0.0273973	0.136364	0.109204
-SDHA	624	146	22	25	7	3	0.0400641	0.0479452	0.136364	0.162031
+SDHA	624	146	22	106	28	12	0.169872	0.191781	0.545455	0.00227995
-SDHAF2	624	146	22	21	8	7	0.0336538	0.0547945	0.318182	0.000296997
+SDHAF2	624	146	22	67	10	4	0.107372	0.0684932	0.181818	0.214267
-SDHB	624	146	22	149	44	12	0.238782	0.30137	0.545455	0.0139871
+SDHB	624	146	22	18	2	0	0.0288462	0.0136986	0	0.724309
-SDHC	624	146	22	16	2	1	0.025641	0.0136986	0.0454545	0.486547
+SDHC	624	146	22	88	29	7	0.141026	0.19863	0.318182	0.0554802
-SDHD	624	146	22	35	11	10	0.0560897	0.0753425	0.454545	3.21749e-05
+SDHD	624	146	22	56	10	2	0.0897436	0.0684932	0.0909091	0.778178
-SESN1	624	146	22	54	12	5	0.0865385	0.0821918	0.227273	0.15838
+SESN1	624	146	22	67	11	6	0.107372	0.0753425	0.272727	0.0570906
-SESN2	624	146	22	169	45	12	0.270833	0.308219	0.545455	0.0468444
+SESN2	624	146	22	8	1	0	0.0128205	0.00684932	0	1
-SESN3	624	146	22	28	11	8	0.0448718	0.0753425	0.363636	0.000211162
+SESN3	624	146	22	58	7	3	0.0929487	0.0479452	0.136364	0.174088
-SETD2	624	146	22	75	6	12	0.120192	0.0410959	0.545455	2.77277e-06
+SETD2	624	146	22	26	7	0	0.0416667	0.0479452	0	0.787937
-SETD8	624	146	22	38	8	7	0.0608974	0.0547945	0.318182	0.00465254
+SETD8	624	146	22	49	6	8	0.0785256	0.0410959	0.363636	0.00092592
-SF3B1	624	146	22	6	1	3	0.00961538	0.00684932	0.136364	0.0123248
+SF3B1	624	146	22	48	9	5	0.0769231	0.0616438	0.227273	0.0847007
-SH2B3	624	146	22	30	6	8	0.0480769	0.0410959	0.363636	0.000333532
+SH2B3	624	146	22	45	7	5	0.0721154	0.0479452	0.227273	0.0458489
-SHOC2	624	146	22	64	19	4	0.102564	0.130137	0.181818	0.392909
+SHOC2	624	146	22	16	6	3	0.025641	0.0410959	0.136364	0.0531087
-SHQ1	624	146	22	50	5	8	0.0801282	0.0342466	0.363636	0.000710639
+SHQ1	624	146	22	20	4	3	0.0320513	0.0273973	0.136364	0.109204
-SLX4	624	146	22	22	6	2	0.0352564	0.0410959	0.0909091	0.374638
+SLX4	624	146	22	126	18	8	0.201923	0.123288	0.363636	0.0273215
-SMAD2	624	146	22	337	71	19	0.540064	0.486301	0.863636	0.0125661
+SMAD2	624	146	22	7	2	0	0.0112179	0.0136986	0	0.80843
-SMAD3	624	146	22	97	14	3	0.155449	0.0958904	0.136364	0.251325
+SMAD3	624	146	22	19	3	8	0.0304487	0.0205479	0.363636	3.20442e-05
-SMAD4	624	146	22	356	76	20	0.570513	0.520548	0.909091	0.00720586
+SMAD4	624	146	22	5	2	0	0.00801282	0.0136986	0	0.748954
-SMARCA4	624	146	22	30	6	3	0.0480769	0.0410959	0.136364	0.226517
+SMARCA4	624	146	22	76	22	3	0.121795	0.150685	0.136364	0.644192
-SMARCB1	624	146	22	103	26	9	0.165064	0.178082	0.409091	0.0488936
+SMARCB1	624	146	22	19	4	2	0.0304487	0.0273973	0.0909091	0.326963
-SMARCD1	624	146	22	20	4	3	0.0320513	0.0273973	0.136364	0.109204
+SMARCD1	624	146	22	54	14	9	0.0865385	0.0958904	0.409091	0.00181576
-SMO	624	146	22	7	3	1	0.0112179	0.0205479	0.0454545	0.233691
+SMO	624	146	22	207	42	12	0.331731	0.287671	0.545455	0.108982
-SMYD3	624	146	22	33	8	4	0.0528846	0.0547945	0.181818	0.109204
+SMYD3	624	146	22	84	21	5	0.134615	0.143836	0.227273	0.459446
-SOCS1	624	146	22	16	4	3	0.025641	0.0273973	0.136364	0.0774328
+SOCS1	624	146	22	142	19	7	0.227564	0.130137	0.318182	0.0314673
-SOS1	624	146	22	11	4	5	0.0176282	0.0273973	0.227273	0.00114127
+SOS1	624	146	22	47	9	5	0.0753205	0.0616438	0.227273	0.0820673
-SOX17	624	146	22	23	8	1	0.036859	0.0547945	0.0454545	0.529878
+SOX17	624	146	22	252	52	15	0.403846	0.356164	0.681818	0.0407176
-SOX2	624	146	22	19	1	4	0.0304487	0.00684932	0.181818	0.00720586
+SOX2	624	146	22	44	14	4	0.0705128	0.0958904	0.181818	0.150754
-SOX9	624	146	22	52	9	6	0.0833333	0.0616438	0.272727	0.0336098
+SOX9	624	146	22	62	17	5	0.099359	0.116438	0.227273	0.201748
-SPEN	624	146	22	144	41	11	0.230769	0.280822	0.5	0.0340859
+SPEN	624	146	22	18	3	0	0.0288462	0.0205479	0	0.924502
-SPOP	624	146	22	52	8	7	0.0833333	0.0547945	0.318182	0.00798736
+SPOP	624	146	22	65	17	6	0.104167	0.116438	0.272727	0.106307
-SPRED1	624	146	22	97	16	5	0.155449	0.109589	0.227273	0.274503
+SPRED1	624	146	22	17	2	5	0.0272436	0.0136986	0.227273	0.00312369
-SRC	624	146	22	0	0	0	0	0	0	1
+SRC	624	146	22	445	110	17	0.713141	0.753425	0.772727	0.634349
-SRSF2	624	146	22	52	12	5	0.0833333	0.0821918	0.227273	0.137948
+SRSF2	624	146	22	64	16	6	0.102564	0.109589	0.272727	0.100407
-STAT3	624	146	22	45	9	6	0.0721154	0.0616438	0.272727	0.028031
+STAT3	624	146	22	89	20	6	0.142628	0.136986	0.272727	0.311278
-STAT5A	624	146	22	45	9	6	0.0721154	0.0616438	0.272727	0.028031
+STAT5A	624	146	22	89	20	6	0.142628	0.136986	0.272727	0.311278
-STAT5B	624	146	22	45	9	6	0.0721154	0.0616438	0.272727	0.028031
+STAT5B	624	146	22	89	20	6	0.142628	0.136986	0.272727	0.311278
-STK11	624	146	22	59	8	4	0.0945513	0.0547945	0.181818	0.133588
+STK11	624	146	22	57	22	3	0.0913462	0.150685	0.136364	0.126475
-STK19	624	146	22	24	3	1	0.0384615	0.0205479	0.0454545	0.522475
+STK19	624	146	22	124	31	10	0.198718	0.212329	0.454545	0.054841
-STK40	624	146	22	114	23	10	0.182692	0.157534	0.454545	0.0233541
+STK40	624	146	22	24	1	1	0.0384615	0.00684932	0.0454545	0.130401
-SUFU	624	146	22	77	17	7	0.123397	0.116438	0.318182	0.0794737
+SUFU	624	146	22	8	8	3	0.0128205	0.0547945	0.136364	0.00213461
-SUZ12	624	146	22	48	10	5	0.0769231	0.0684932	0.227273	0.0976361
+SUZ12	624	146	22	72	14	7	0.115385	0.0958904	0.318182	0.0488066
-SYK	624	146	22	29	8	5	0.0464744	0.0547945	0.227273	0.0255399
+SYK	624	146	22	61	8	7	0.0977564	0.0547945	0.318182	0.00899685
-TAP1	624	146	22	38	5	2	0.0608974	0.0342466	0.0909091	0.371412
+TAP1	624	146	22	111	23	11	0.177885	0.157534	0.5	0.00794388
-TAP2	624	146	22	38	5	2	0.0608974	0.0342466	0.0909091	0.371412
+TAP2	624	146	22	111	23	11	0.177885	0.157534	0.5	0.00794388
-TBX3	624	146	22	30	5	8	0.0480769	0.0342466	0.363636	0.000226093
+TBX3	624	146	22	51	11	7	0.0817308	0.0753425	0.318182	0.0156386
-TCEB1	624	146	22	12	9	0	0.0192308	0.0616438	0	0.0606471
+TCEB1	624	146	22	271	53	14	0.434295	0.363014	0.636364	0.0765399
-TCF3	624	146	22	59	8	4	0.0945513	0.0547945	0.181818	0.133588
+TCF3	624	146	22	54	22	3	0.0865385	0.150685	0.136364	0.0911444
-TCF7L2	624	146	22	64	19	4	0.102564	0.130137	0.181818	0.392909
+TCF7L2	624	146	22	16	6	3	0.025641	0.0410959	0.136364	0.0531087
-TEK	624	146	22	60	9	7	0.0961538	0.0616438	0.318182	0.0120073
+TEK	624	146	22	72	10	7	0.115385	0.0684932	0.318182	0.0183277
-TERT	624	146	22	25	9	3	0.0400641	0.0616438	0.136364	0.103847
+TERT	624	146	22	107	28	12	0.171474	0.191781	0.545455	0.00244229
-TET1	624	146	22	59	14	4	0.0945513	0.0958904	0.181818	0.497421
+TET1	624	146	22	23	4	5	0.036859	0.0273973	0.227273	0.0097906
-TET2	624	146	22	157	23	13	0.251603	0.157534	0.590909	0.000799965
+TET2	624	146	22	2	1	1	0.00320513	0.00684932	0.0454545	0.12488
-TGFBR1	624	146	22	33	8	4	0.0528846	0.0547945	0.181818	0.109204
+TGFBR1	624	146	22	58	9	5	0.0929487	0.0616438	0.227273	0.0886261
-TGFBR2	624	146	22	116	22	13	0.185897	0.150685	0.590909	0.000693032
+TGFBR2	624	146	22	16	5	0	0.025641	0.0342466	0	0.820051
-TMEM127	624	146	22	3	1	2	0.00480769	0.00684932	0.0909091	0.0245104
+TMEM127	624	146	22	58	9	4	0.0929487	0.0616438	0.181818	0.191044
-TMPRSS2	624	146	22	66	10	9	0.105769	0.0684932	0.409091	0.00181576
+TMPRSS2	624	146	22	52	11	1	0.0833333	0.0753425	0.0454545	1
-TNFAIP3	624	146	22	34	7	3	0.0544872	0.0479452	0.136364	0.294219
+TNFAIP3	624	146	22	89	17	7	0.142628	0.116438	0.318182	0.095061
-TNFRSF14	624	146	22	129	35	10	0.206731	0.239726	0.454545	0.0560842
+TNFRSF14	624	146	22	21	2	0	0.0336538	0.0136986	0	0.500145
-TOP1	624	146	22	1	0	0	0.00160256	0	0	1
+TOP1	624	146	22	449	113	17	0.719551	0.773973	0.772727	0.500398
-TP53	624	146	22	221	55	13	0.354167	0.376712	0.590909	0.130401
+TP53	624	146	22	12	4	1	0.0192308	0.0273973	0.0454545	0.39154
-TP53BP1	624	146	22	102	17	5	0.163462	0.116438	0.227273	0.29529
+TP53BP1	624	146	22	36	7	6	0.0576923	0.0479452	0.272727	0.0119442
-TP63	624	146	22	21	3	4	0.0336538	0.0205479	0.181818	0.0248971
+TP63	624	146	22	46	14	5	0.0737179	0.0958904	0.227273	0.0766198
-TRAF2	624	146	22	22	6	3	0.0352564	0.0410959	0.136364	0.125886
+TRAF2	624	146	22	80	16	9	0.128205	0.109589	0.409091	0.0103965
-TRAF7	624	146	22	24	6	2	0.0384615	0.0410959	0.0909091	0.431735
+TRAF7	624	146	22	129	18	10	0.206731	0.123288	0.454545	0.00567567
-TSC1	624	146	22	31	9	4	0.0496795	0.0616438	0.181818	0.0799259
+TSC1	624	146	22	65	11	7	0.104167	0.0753425	0.318182	0.0234982
-TSC2	624	146	22	24	6	2	0.0384615	0.0410959	0.0909091	0.431735
+TSC2	624	146	22	130	19	10	0.208333	0.130137	0.454545	0.00749846
-TSHR	624	146	22	114	27	8	0.182692	0.184932	0.363636	0.182125
+TSHR	624	146	22	27	4	1	0.0432692	0.0273973	0.0454545	0.673711
-U2AF1	624	146	22	77	11	9	0.123397	0.0753425	0.409091	0.00293863
+U2AF1	624	146	22	44	9	1	0.0705128	0.0616438	0.0454545	0.992688
-UPF1	624	146	22	25	7	1	0.0400641	0.0479452	0.0454545	0.730648
+UPF1	624	146	22	61	18	3	0.0977564	0.123288	0.136364	0.55877
-VEGFA	624	146	22	14	3	1	0.0224359	0.0205479	0.0454545	0.607683
+VEGFA	624	146	22	127	30	14	0.203526	0.205479	0.636364	0.000788121
-VHL	624	146	22	63	5	10	0.100962	0.0342466	0.454545	3.21749e-05
+VHL	624	146	22	18	4	2	0.0288462	0.0273973	0.0909091	0.311278
-VTCN1	624	146	22	99	24	11	0.158654	0.164384	0.5	0.00550795
+VTCN1	624	146	22	18	3	3	0.0288462	0.0205479	0.136364	0.0847007
-WHSC1	624	146	22	142	30	8	0.227564	0.205479	0.363636	0.344354
+WHSC1	624	146	22	16	5	2	0.025641	0.0342466	0.0909091	0.222198
-WHSC1L1	624	146	22	169	38	13	0.270833	0.260274	0.590909	0.0216828
+WHSC1L1	624	146	22	116	28	6	0.185897	0.191781	0.272727	0.617673
-WT1	624	146	22	18	5	9	0.0288462	0.0342466	0.409091	4.90948e-06
+WT1	624	146	22	77	9	3	0.123397	0.0616438	0.136364	0.125135
-WWTR1	624	146	22	17	1	5	0.0272436	0.00684932	0.227273	0.00112835
+WWTR1	624	146	22	37	12	4	0.0592949	0.0821918	0.181818	0.101085
-XPO1	624	146	22	4	1	3	0.00641026	0.00684932	0.136364	0.00698646
+XPO1	624	146	22	56	10	3	0.0897436	0.0684932	0.136364	0.54234
-XRCC2	624	146	22	10	3	0	0.0160256	0.0205479	0	0.854411
+XRCC2	624	146	22	200	39	13	0.320513	0.267123	0.590909	0.0328592
-YAP1	624	146	22	33	11	9	0.0528846	0.0753425	0.409091	0.00011157
+YAP1	624	146	22	65	15	2	0.104167	0.10274	0.0909091	1
-YES1	624	146	22	253	60	11	0.405449	0.410959	0.5	0.730648
+YES1	624	146	22	44	9	3	0.0705128	0.0616438	0.136364	0.442205
-ZFHX3	624	146	22	10	8	4	0.0160256	0.0547945	0.181818	0.00101733
+ZFHX3	624	146	22	135	23	6	0.216346	0.157534	0.272727	0.299189

## Sheet: Figure 3d
Data of the MSK MetTropsim Cohort, related to Figure 3d
genetic alteration 1	genetic alteration 2	p(adjust) negative association	p(adjust) positive association			Two-sided probabilistic co-occurrence model
KRAS_Amplification	BRAF_Amplification		< 5.00E-05			p-values adjusted for multiple testing using the Benjamini-Hochberg method
KRAS_Amplification	MAP2K1_Amplification		0.000105546
KRAS_Amplification	TP53_Deletion	0.374426
KRAS_Amplification	MYC_Amplification		0.00443089
KRAS_Amplification	MLH1_Deletion		0.00978583
KRAS_Amplification	MSH2_Deletion		0.15344
KRAS_Amplification	MSH6_Deletion		0.309083
KRAS_Amplification	BRCA1_Deletion		0.253827
KRAS_Amplification	ATM_Deletion		0.0113825
KRAS_Amplification	ATR_Deletion		0.164075
KRAS_Amplification	ARID1A_Deletion	0.435735
KRAS_Amplification	ARID1B_Deletion		0.105738
KRAS_Amplification	TERT_Amplification		5.55752e-05
KRAS_Amplification	TGFBR2_Deletion		0.0292907
KRAS_Amplification	FBXW7_Deletion		0.0552151
KRAS_Amplification	PDGFRB_Amplification		0.00020096
KRAS_Amplification	FGFR4_Amplification		0.000243411
KRAS_Amplification	FLT1_Amplification		0.00262618
KRAS_Amplification	FLT3_Amplification		0.00457348
KRAS_Amplification	FLT4_Amplification		0.00222335
KRAS_Amplification	ROS1_Amplification		0.00595292
KRAS_Amplification	RET_Amplification		0.00020096
KRAS_Amplification	ERBB3_Amplification		< 5.00E-05
KRAS_Amplification	CDH1_Deletion		0.111335
KRAS_Amplification	SMAD2_Deletion		0.105738
KRAS_Amplification	SMAD4_Deletion		0.051872
KRAS_Amplification	JUN_Amplification		0.0742969
KRAS_Amplification	CTCF_Deletion		0.0694947
KRAS_Amplification	RAD51C_Deletion		0.0669269
KRAS_Amplification	RAD51D_Deletion		0.331355
KRAS_Amplification	BRIP1_Deletion		0.0319925
KRAS_Amplification	CDK4_Amplification		< 5.00E-05
KRAS_Amplification	MDM2_Amplification		< 5.00E-05
KRAS_Amplification	KRAS_mutation		< 5.00E-05
KRAS_Amplification	BRAF_mutation	0.26615
BRAF_Amplification	MAP2K1_Amplification		0.00295744
BRAF_Amplification	TP53_Deletion		< 5.00E-05
BRAF_Amplification	MYC_Amplification		< 5.00E-05
BRAF_Amplification	MLH1_Deletion		0.0152159
BRAF_Amplification	MSH2_Deletion		0.0983242
BRAF_Amplification	MSH6_Deletion		0.195322
BRAF_Amplification	BRCA1_Deletion		5.55752e-05
BRAF_Amplification	ATM_Deletion		0.117911
BRAF_Amplification	ATR_Deletion		0.00269143
BRAF_Amplification	ARID1A_Deletion		0.00020096
BRAF_Amplification	ARID1B_Deletion		0.0389893
BRAF_Amplification	TERT_Amplification		< 5.00E-05
BRAF_Amplification	TGFBR2_Deletion		0.0053061
BRAF_Amplification	FBXW7_Deletion		0.000741389
BRAF_Amplification	PDGFRB_Amplification		5.55752e-05
BRAF_Amplification	FGFR4_Amplification		0.000741389
BRAF_Amplification	FLT1_Amplification		< 5.00E-05
BRAF_Amplification	FLT3_Amplification		< 5.00E-05
BRAF_Amplification	FLT4_Amplification		0.000283308
BRAF_Amplification	ROS1_Amplification		< 5.00E-05
BRAF_Amplification	RET_Amplification		5.55752e-05
BRAF_Amplification	ERBB3_Amplification		< 5.00E-05
BRAF_Amplification	CDH1_Deletion		0.141531
BRAF_Amplification	SMAD2_Deletion		< 5.00E-05
BRAF_Amplification	SMAD4_Deletion		< 5.00E-05
BRAF_Amplification	JUN_Amplification	0.426348
BRAF_Amplification	CTCF_Deletion		0.225061
BRAF_Amplification	RAD51C_Deletion		0.000157
BRAF_Amplification	RAD51D_Deletion		0.00165051
BRAF_Amplification	BRIP1_Deletion		< 5.00E-05
BRAF_Amplification	CDK4_Amplification		0.000105546
BRAF_Amplification	MDM2_Amplification		0.000283308
BRAF_Amplification	MLH7PMS_Deletion	0.435735
BRAF_Amplification	KRAS_mutation	0.313388
BRAF_Amplification	BRAF_mutation		0.211962
MAP2K1_Amplification	TP53_Deletion	0.534688
MAP2K1_Amplification	MYC_Amplification		0.0495634
MAP2K1_Amplification	MLH1_Deletion		0.0396923
MAP2K1_Amplification	BRCA1_Deletion	0.39673
MAP2K1_Amplification	ATM_Deletion		0.121142
MAP2K1_Amplification	ATR_Deletion		0.0120217
MAP2K1_Amplification	ARID1A_Deletion		0.42473
MAP2K1_Amplification	ARID1B_Deletion		0.176436
MAP2K1_Amplification	TERT_Amplification		0.0248975
MAP2K1_Amplification	TGFBR2_Deletion		0.139601
MAP2K1_Amplification	FBXW7_Deletion	0.598604
MAP2K1_Amplification	PDGFRB_Amplification		0.121142
MAP2K1_Amplification	FGFR4_Amplification		0.10035
MAP2K1_Amplification	FLT1_Amplification		0.0127915
MAP2K1_Amplification	FLT3_Amplification		0.0123565
MAP2K1_Amplification	FLT4_Amplification		0.034737
MAP2K1_Amplification	ROS1_Amplification	0.619897
MAP2K1_Amplification	RET_Amplification		0.00644103
MAP2K1_Amplification	ERBB3_Amplification		0.000550073
MAP2K1_Amplification	CDH1_Deletion		0.0367243
MAP2K1_Amplification	SMAD2_Deletion		0.438919
MAP2K1_Amplification	SMAD4_Deletion		0.309083
MAP2K1_Amplification	JUN_Amplification		0.515194
MAP2K1_Amplification	RAD51C_Deletion		0.533561
MAP2K1_Amplification	RAD51D_Deletion	0.414419
MAP2K1_Amplification	BRIP1_Deletion		0.606199
MAP2K1_Amplification	CDK4_Amplification		0.00032806
MAP2K1_Amplification	MDM2_Amplification		0.00020096
MAP2K1_Amplification	KRAS_mutation		0.471708
MAP2K1_Amplification	BRAF_mutation	0.572876
TP53_Deletion	MYC_Amplification		< 5.00E-05
TP53_Deletion	MLH1_Deletion		< 5.00E-05
TP53_Deletion	MSH2_Deletion		< 5.00E-05
TP53_Deletion	MSH6_Deletion		< 5.00E-05
TP53_Deletion	BRCA1_Deletion		< 5.00E-05
TP53_Deletion	ATM_Deletion		0.0114182
TP53_Deletion	ATR_Deletion		0.105729
TP53_Deletion	ARID1A_Deletion		< 5.00E-05
TP53_Deletion	ARID1B_Deletion		0.0242976
TP53_Deletion	TERT_Amplification		0.309083
TP53_Deletion	TGFBR2_Deletion		0.000712624
TP53_Deletion	FBXW7_Deletion		< 5.00E-05
TP53_Deletion	PDGFRB_Amplification		0.15344
TP53_Deletion	FGFR4_Amplification		0.331355
TP53_Deletion	FLT1_Amplification		0.000822897
TP53_Deletion	FLT3_Amplification		0.0011645
TP53_Deletion	FLT4_Amplification		0.250518
TP53_Deletion	ROS1_Amplification		0.09049
TP53_Deletion	RET_Amplification	0.551388
TP53_Deletion	ERBB3_Amplification	0.324321
TP53_Deletion	CDH1_Deletion		0.0181568
TP53_Deletion	SMAD2_Deletion		< 5.00E-05
TP53_Deletion	SMAD4_Deletion		< 5.00E-05
TP53_Deletion	JUN_Amplification		0.222978
TP53_Deletion	CTCF_Deletion		0.0122387
TP53_Deletion	RAD51C_Deletion		< 5.00E-05
TP53_Deletion	RAD51D_Deletion		< 5.00E-05
TP53_Deletion	BRIP1_Deletion		< 5.00E-05
TP53_Deletion	CDK4_Amplification	0.174831
TP53_Deletion	MDM2_Amplification	0.0499896		0.0499896
TP53_Deletion	MLH7PMS_Deletion	0.622972
TP53_Deletion	KRAS_mutation	0.0552151
TP53_Deletion	BRAF_mutation	0.393716
MYC_Amplification	MLH1_Deletion		0.00304925
MYC_Amplification	MSH2_Deletion	0.553428
MYC_Amplification	MSH6_Deletion		0.522057
MYC_Amplification	BRCA1_Deletion		0.53994
MYC_Amplification	ATM_Deletion		0.53994
MYC_Amplification	ATR_Deletion		0.285657
MYC_Amplification	ARID1A_Deletion		0.00700583
MYC_Amplification	ARID1B_Deletion		0.0189179
MYC_Amplification	TERT_Amplification		< 5.00E-05
MYC_Amplification	TGFBR2_Deletion		0.0467463
MYC_Amplification	FBXW7_Deletion		0.0175946
MYC_Amplification	PDGFRB_Amplification		0.0218656
MYC_Amplification	FGFR4_Amplification		0.0983242
MYC_Amplification	FLT1_Amplification		0.000860274
MYC_Amplification	FLT3_Amplification		0.00108853
MYC_Amplification	FLT4_Amplification		0.150652
MYC_Amplification	ROS1_Amplification		< 5.00E-05
MYC_Amplification	RET_Amplification		0.002041
MYC_Amplification	ERBB3_Amplification		0.0520931
MYC_Amplification	CDH1_Deletion		0.132036
MYC_Amplification	SMAD2_Deletion		< 5.00E-05
MYC_Amplification	SMAD4_Deletion		< 5.00E-05
MYC_Amplification	JUN_Amplification		0.0345167
MYC_Amplification	CTCF_Deletion		0.265508
MYC_Amplification	RAD51C_Deletion		0.423852
MYC_Amplification	RAD51D_Deletion		0.540798
MYC_Amplification	BRIP1_Deletion		0.246237
MYC_Amplification	CDK4_Amplification		0.038504
MYC_Amplification	MDM2_Amplification		0.0322971
MYC_Amplification	MLH7PMS_Deletion		0.405159
MYC_Amplification	KRAS_mutation	< 5.00E-05
MYC_Amplification	BRAF_mutation	0.563322
MLH1_Deletion	MSH2_Deletion		0.3624
MLH1_Deletion	MSH6_Deletion		0.3624
MLH1_Deletion	BRCA1_Deletion		0.125914
MLH1_Deletion	ATM_Deletion		< 5.00E-05
MLH1_Deletion	ATR_Deletion		< 5.00E-05
MLH1_Deletion	ARID1A_Deletion		< 5.00E-05
MLH1_Deletion	ARID1B_Deletion		0.00256561
MLH1_Deletion	TERT_Amplification		0.00269143
MLH1_Deletion	TGFBR2_Deletion		< 5.00E-05
MLH1_Deletion	FBXW7_Deletion		< 5.00E-05
MLH1_Deletion	PDGFRB_Amplification		0.336731
MLH1_Deletion	FGFR4_Amplification		0.171751
MLH1_Deletion	FLT1_Amplification		0.250518
MLH1_Deletion	FLT3_Amplification		0.313213
MLH1_Deletion	FLT4_Amplification		0.171751
MLH1_Deletion	ROS1_Amplification		0.291999
MLH1_Deletion	RET_Amplification		0.00352809
MLH1_Deletion	ERBB3_Amplification		0.142904
MLH1_Deletion	CDH1_Deletion		0.00295744
MLH1_Deletion	SMAD2_Deletion		< 5.00E-05
MLH1_Deletion	SMAD4_Deletion		< 5.00E-05
MLH1_Deletion	JUN_Amplification		0.175598
MLH1_Deletion	CTCF_Deletion		0.00126416
MLH1_Deletion	RAD51C_Deletion		0.0161562
MLH1_Deletion	RAD51D_Deletion		0.0528054
MLH1_Deletion	BRIP1_Deletion		0.0232685
MLH1_Deletion	CDK4_Amplification		0.175598
MLH1_Deletion	MDM2_Amplification		0.256688
MLH1_Deletion	KRAS_mutation		0.550339
MLH1_Deletion	BRAF_mutation		0.603874
MSH2_Deletion	BRCA1_Deletion		0.00126416
MSH2_Deletion	ATM_Deletion		0.10035
MSH2_Deletion	ARID1A_Deletion		0.135124
MSH2_Deletion	ARID1B_Deletion		0.186338
MSH2_Deletion	TERT_Amplification		0.344897
MSH2_Deletion	TGFBR2_Deletion		0.0979152
MSH2_Deletion	FBXW7_Deletion		0.0182643
MSH2_Deletion	PDGFRB_Amplification		0.504139
MSH2_Deletion	FGFR4_Amplification		0.471802
MSH2_Deletion	FLT1_Amplification		0.0974064
MSH2_Deletion	FLT3_Amplification		0.0957843
MSH2_Deletion	FLT4_Amplification		0.471802
MSH2_Deletion	ROS1_Amplification		0.633054
MSH2_Deletion	RET_Amplification	0.341865
MSH2_Deletion	ERBB3_Amplification		0.43037
MSH2_Deletion	SMAD2_Deletion		0.0152159
MSH2_Deletion	SMAD4_Deletion		0.0278735
MSH2_Deletion	JUN_Amplification	0.423852
MSH2_Deletion	RAD51C_Deletion		0.0128481
MSH2_Deletion	RAD51D_Deletion		0.00106081
MSH2_Deletion	BRIP1_Deletion		0.023236
MSH2_Deletion	CDK4_Amplification		0.403512
MSH2_Deletion	MDM2_Amplification		0.522057
MSH2_Deletion	KRAS_mutation		0.386858
MSH6_Deletion	BRCA1_Deletion		0.00694606
MSH6_Deletion	ATM_Deletion		0.10035
MSH6_Deletion	ARID1A_Deletion		0.0593178
MSH6_Deletion	ARID1B_Deletion		0.186338
MSH6_Deletion	TERT_Amplification		0.192361
MSH6_Deletion	TGFBR2_Deletion		0.0979152
MSH6_Deletion	FBXW7_Deletion		0.00555284
MSH6_Deletion	PDGFRB_Amplification		0.504139
MSH6_Deletion	FGFR4_Amplification		0.471802
MSH6_Deletion	FLT1_Amplification		0.200152
MSH6_Deletion	FLT3_Amplification		0.197002
MSH6_Deletion	FLT4_Amplification		0.471802
MSH6_Deletion	ROS1_Amplification		0.633054
MSH6_Deletion	RET_Amplification	0.341865
MSH6_Deletion	ERBB3_Amplification	0.640199
MSH6_Deletion	SMAD2_Deletion		0.0152159
MSH6_Deletion	SMAD4_Deletion		0.0278735
MSH6_Deletion	JUN_Amplification	0.423852
MSH6_Deletion	RAD51C_Deletion		0.0464548
MSH6_Deletion	RAD51D_Deletion		0.00598715
MSH6_Deletion	BRIP1_Deletion		0.0746166
MSH6_Deletion	CDK4_Amplification		0.622972
MSH6_Deletion	MDM2_Amplification	0.553729
MSH6_Deletion	KRAS_mutation		0.532082
BRCA1_Deletion	ATM_Deletion		5.55752e-05
BRCA1_Deletion	ATR_Deletion		0.0569049
BRCA1_Deletion	ARID1A_Deletion		< 5.00E-05
BRCA1_Deletion	ARID1B_Deletion		0.157601
BRCA1_Deletion	TERT_Amplification		0.230018
BRCA1_Deletion	TGFBR2_Deletion		0.176579
BRCA1_Deletion	FBXW7_Deletion		< 5.00E-05
BRCA1_Deletion	PDGFRB_Amplification		0.425937
BRCA1_Deletion	FGFR4_Amplification		0.53138
BRCA1_Deletion	FLT1_Amplification		0.00331841
BRCA1_Deletion	FLT3_Amplification		0.00314
BRCA1_Deletion	FLT4_Amplification		0.373566
BRCA1_Deletion	ROS1_Amplification		0.109657
BRCA1_Deletion	RET_Amplification		0.307598
BRCA1_Deletion	ERBB3_Amplification		0.331355
BRCA1_Deletion	CDH1_Deletion		0.108655
BRCA1_Deletion	SMAD2_Deletion		< 5.00E-05
BRCA1_Deletion	SMAD4_Deletion		< 5.00E-05
BRCA1_Deletion	JUN_Amplification	0.419105
BRCA1_Deletion	CTCF_Deletion		0.0759433
BRCA1_Deletion	RAD51C_Deletion		< 5.00E-05
BRCA1_Deletion	RAD51D_Deletion		< 5.00E-05
BRCA1_Deletion	BRIP1_Deletion		< 5.00E-05
BRCA1_Deletion	CDK4_Amplification		0.534688
BRCA1_Deletion	MDM2_Amplification	0.0565403
BRCA1_Deletion	KRAS_mutation		0.221778
BRCA1_Deletion	BRAF_mutation		0.289072
ATM_Deletion	ATR_Deletion		0.000243411
ATM_Deletion	ARID1A_Deletion		< 5.00E-05
ATM_Deletion	ARID1B_Deletion		0.00108853
ATM_Deletion	TERT_Amplification		0.0512556
ATM_Deletion	TGFBR2_Deletion		< 5.00E-05
ATM_Deletion	FBXW7_Deletion		0.000283308
ATM_Deletion	PDGFRB_Amplification		0.281363
ATM_Deletion	FGFR4_Amplification		0.373566
ATM_Deletion	FLT1_Amplification		0.197002
ATM_Deletion	FLT3_Amplification		0.192361
ATM_Deletion	FLT4_Amplification		0.2347
ATM_Deletion	ROS1_Amplification		0.550339
ATM_Deletion	RET_Amplification		0.0384426
ATM_Deletion	ERBB3_Amplification		0.130627
ATM_Deletion	CDH1_Deletion		0.000105546
ATM_Deletion	SMAD2_Deletion		< 5.00E-05
ATM_Deletion	SMAD4_Deletion		5.55752e-05
ATM_Deletion	JUN_Amplification	0.419105
ATM_Deletion	CTCF_Deletion		5.55752e-05
ATM_Deletion	RAD51C_Deletion		< 5.00E-05
ATM_Deletion	RAD51D_Deletion		0.000372148
ATM_Deletion	BRIP1_Deletion		< 5.00E-05
ATM_Deletion	CDK4_Amplification		0.175353
ATM_Deletion	MDM2_Amplification		0.105738
ATM_Deletion	KRAS_mutation		0.00595292
ATM_Deletion	BRAF_mutation	0.608437
ATR_Deletion	ARID1A_Deletion		0.0441121
ATR_Deletion	ARID1B_Deletion		0.616008
ATR_Deletion	TERT_Amplification		0.280922
ATR_Deletion	TGFBR2_Deletion		< 5.00E-05
ATR_Deletion	FBXW7_Deletion		0.00295744
ATR_Deletion	PDGFRB_Amplification		0.296883
ATR_Deletion	FGFR4_Amplification		0.121313
ATR_Deletion	FLT1_Amplification		0.170104
ATR_Deletion	FLT3_Amplification		0.264859
ATR_Deletion	FLT4_Amplification	0.609922
ATR_Deletion	ROS1_Amplification		0.317983
ATR_Deletion	RET_Amplification		0.221778
ATR_Deletion	ERBB3_Amplification		0.194256
ATR_Deletion	CDH1_Deletion		0.000243411
ATR_Deletion	SMAD2_Deletion		0.0351865
ATR_Deletion	SMAD4_Deletion		0.0130475
ATR_Deletion	JUN_Amplification		0.537064
ATR_Deletion	RAD51C_Deletion		0.0120611
ATR_Deletion	RAD51D_Deletion		0.281363
ATR_Deletion	BRIP1_Deletion		0.00822897
ATR_Deletion	CDK4_Amplification		0.164767
ATR_Deletion	MDM2_Amplification	0.551388
ATR_Deletion	KRAS_mutation	0.0499888
ATR_Deletion	BRAF_mutation		0.532068
ARID1A_Deletion	ARID1B_Deletion		< 5.00E-05
ARID1A_Deletion	TERT_Amplification		0.15344
ARID1A_Deletion	TGFBR2_Deletion		< 5.00E-05
ARID1A_Deletion	FBXW7_Deletion		< 5.00E-05
ARID1A_Deletion	PDGFRB_Amplification		0.353128
ARID1A_Deletion	FGFR4_Amplification		0.331355
ARID1A_Deletion	FLT1_Amplification		0.0498829
ARID1A_Deletion	FLT3_Amplification		0.0334311
ARID1A_Deletion	FLT4_Amplification		0.17248
ARID1A_Deletion	ROS1_Amplification		0.244773
ARID1A_Deletion	RET_Amplification		0.471708
ARID1A_Deletion	ERBB3_Amplification	0.309083
ARID1A_Deletion	CDH1_Deletion		0.0168708
ARID1A_Deletion	SMAD2_Deletion		< 5.00E-05
ARID1A_Deletion	SMAD4_Deletion		< 5.00E-05
ARID1A_Deletion	JUN_Amplification	0.435735
ARID1A_Deletion	CTCF_Deletion		0.0140376
ARID1A_Deletion	RAD51C_Deletion		< 5.00E-05
ARID1A_Deletion	RAD51D_Deletion		< 5.00E-05
ARID1A_Deletion	BRIP1_Deletion		< 5.00E-05
ARID1A_Deletion	CDK4_Amplification	0.425191
ARID1A_Deletion	MDM2_Amplification	0.471802
ARID1A_Deletion	MLH7PMS_Deletion		0.594094
ARID1A_Deletion	KRAS_mutation	0.234828
ARID1A_Deletion	BRAF_mutation	0.356131
ARID1B_Deletion	TERT_Amplification		0.0366752
ARID1B_Deletion	TGFBR2_Deletion		0.0225624
ARID1B_Deletion	FBXW7_Deletion		0.0140376
ARID1B_Deletion	PDGFRB_Amplification		0.0319253
ARID1B_Deletion	FGFR4_Amplification		0.0218656
ARID1B_Deletion	FLT1_Amplification		0.213091
ARID1B_Deletion	FLT3_Amplification		0.208818
ARID1B_Deletion	FLT4_Amplification		0.123688
ARID1B_Deletion	ROS1_Amplification	0.120797
ARID1B_Deletion	RET_Amplification		0.186338
ARID1B_Deletion	ERBB3_Amplification		0.550339
ARID1B_Deletion	CDH1_Deletion		0.164075
ARID1B_Deletion	SMAD2_Deletion		0.023236
ARID1B_Deletion	SMAD4_Deletion		0.0162746
ARID1B_Deletion	JUN_Amplification		0.550339
ARID1B_Deletion	CTCF_Deletion		0.123688
ARID1B_Deletion	RAD51C_Deletion		0.239451
ARID1B_Deletion	RAD51D_Deletion		0.417669
ARID1B_Deletion	BRIP1_Deletion		0.221393
ARID1B_Deletion	CDK4_Amplification		0.514413
ARID1B_Deletion	MDM2_Amplification		0.471802
ARID1B_Deletion	KRAS_mutation	0.53138
ARID1B_Deletion	BRAF_mutation		0.344897
TERT_Amplification	TGFBR2_Deletion		0.00431531
TERT_Amplification	FBXW7_Deletion		0.0495634
TERT_Amplification	PDGFRB_Amplification		< 5.00E-05
TERT_Amplification	FGFR4_Amplification		< 5.00E-05
TERT_Amplification	FLT1_Amplification		< 5.00E-05
TERT_Amplification	FLT3_Amplification		5.55752e-05
TERT_Amplification	FLT4_Amplification		< 5.00E-05
TERT_Amplification	ROS1_Amplification		0.0054783
TERT_Amplification	RET_Amplification		5.55752e-05
TERT_Amplification	ERBB3_Amplification		0.0044411
TERT_Amplification	CDH1_Deletion		0.0190974
TERT_Amplification	SMAD2_Deletion		0.0045827
TERT_Amplification	SMAD4_Deletion		0.000283308
TERT_Amplification	JUN_Amplification	0.518655
TERT_Amplification	CTCF_Deletion		0.00805208
TERT_Amplification	RAD51C_Deletion		0.0932753
TERT_Amplification	RAD51D_Deletion	0.583313
TERT_Amplification	BRIP1_Deletion		0.108655
TERT_Amplification	CDK4_Amplification		0.00172
TERT_Amplification	MDM2_Amplification		0.000105546
TERT_Amplification	MLH7PMS_Deletion	0.69081
TERT_Amplification	KRAS_mutation	0.435735
TERT_Amplification	BRAF_mutation	0.537048
TGFBR2_Deletion	FBXW7_Deletion		< 5.00E-05
TGFBR2_Deletion	PDGFRB_Amplification		0.064365
TGFBR2_Deletion	FGFR4_Amplification		0.0669404
TGFBR2_Deletion	FLT1_Amplification		0.246497
TGFBR2_Deletion	FLT3_Amplification		0.288123
TGFBR2_Deletion	FLT4_Amplification		0.0366752
TGFBR2_Deletion	ROS1_Amplification	0.550339
TGFBR2_Deletion	RET_Amplification		0.0155105
TGFBR2_Deletion	ERBB3_Amplification		0.231321
TGFBR2_Deletion	CDH1_Deletion		0.00269143
TGFBR2_Deletion	SMAD2_Deletion		5.55752e-05
TGFBR2_Deletion	SMAD4_Deletion		5.55752e-05
TGFBR2_Deletion	JUN_Amplification		0.471802
TGFBR2_Deletion	CTCF_Deletion		0.000741389
TGFBR2_Deletion	RAD51C_Deletion		0.0379276
TGFBR2_Deletion	RAD51D_Deletion		0.0491506
TGFBR2_Deletion	BRIP1_Deletion		0.0292907
TGFBR2_Deletion	CDK4_Amplification		0.160365
TGFBR2_Deletion	MDM2_Amplification		0.15344
TGFBR2_Deletion	MLH7PMS_Deletion	0.679472
TGFBR2_Deletion	KRAS_mutation	0.553729
TGFBR2_Deletion	BRAF_mutation	0.382842
FBXW7_Deletion	PDGFRB_Amplification		0.0181276
FBXW7_Deletion	FGFR4_Amplification		0.0155105
FBXW7_Deletion	FLT1_Amplification		< 5.00E-05
FBXW7_Deletion	FLT3_Amplification		< 5.00E-05
FBXW7_Deletion	FLT4_Amplification		0.0155105
FBXW7_Deletion	ROS1_Amplification		0.132832
FBXW7_Deletion	RET_Amplification		0.0403933
FBXW7_Deletion	ERBB3_Amplification		0.0823184
FBXW7_Deletion	CDH1_Deletion		0.104137
FBXW7_Deletion	SMAD2_Deletion		< 5.00E-05
FBXW7_Deletion	SMAD4_Deletion		< 5.00E-05
FBXW7_Deletion	JUN_Amplification	0.339276
FBXW7_Deletion	CTCF_Deletion		0.0498829
FBXW7_Deletion	RAD51C_Deletion		< 5.00E-05
FBXW7_Deletion	RAD51D_Deletion		< 5.00E-05
FBXW7_Deletion	BRIP1_Deletion		< 5.00E-05
FBXW7_Deletion	CDK4_Amplification		0.106361
FBXW7_Deletion	MDM2_Amplification		0.389035
FBXW7_Deletion	MLH7PMS_Deletion		0.509555
FBXW7_Deletion	KRAS_mutation	0.294113
FBXW7_Deletion	BRAF_mutation		0.588585
PDGFRB_Amplification	FGFR4_Amplification		< 5.00E-05
PDGFRB_Amplification	FLT1_Amplification		0.0504064
PDGFRB_Amplification	FLT3_Amplification		0.0491543
PDGFRB_Amplification	FLT4_Amplification		< 5.00E-05
PDGFRB_Amplification	ROS1_Amplification		0.550339
PDGFRB_Amplification	RET_Amplification		< 5.00E-05
PDGFRB_Amplification	ERBB3_Amplification		0.0155105
PDGFRB_Amplification	CDH1_Deletion		0.0120588
PDGFRB_Amplification	SMAD2_Deletion		0.0190974
PDGFRB_Amplification	SMAD4_Deletion		0.00882263
PDGFRB_Amplification	JUN_Amplification		0.075165
PDGFRB_Amplification	CTCF_Deletion		0.00644103
PDGFRB_Amplification	RAD51C_Deletion		0.392867
PDGFRB_Amplification	RAD51D_Deletion		0.402884
PDGFRB_Amplification	BRIP1_Deletion		0.518428
PDGFRB_Amplification	CDK4_Amplification		0.00126416
PDGFRB_Amplification	MDM2_Amplification		0.000243411
PDGFRB_Amplification	KRAS_mutation		0.157601
PDGFRB_Amplification	BRAF_mutation	0.608437
FGFR4_Amplification	FLT1_Amplification		0.0195064
FGFR4_Amplification	FLT3_Amplification		0.0357937
FGFR4_Amplification	FLT4_Amplification		< 5.00E-05
FGFR4_Amplification	ROS1_Amplification		0.504139
FGFR4_Amplification	RET_Amplification		5.55752e-05
FGFR4_Amplification	ERBB3_Amplification		0.00333514
FGFR4_Amplification	CDH1_Deletion		0.00198734
FGFR4_Amplification	SMAD2_Deletion		0.0277488
FGFR4_Amplification	SMAD4_Deletion		0.0120588
FGFR4_Amplification	JUN_Amplification		0.265508
FGFR4_Amplification	CTCF_Deletion		0.00456415
FGFR4_Amplification	RAD51C_Deletion		0.481878
FGFR4_Amplification	RAD51D_Deletion		0.508893
FGFR4_Amplification	BRIP1_Deletion		0.588585
FGFR4_Amplification	CDK4_Amplification		0.000591594
FGFR4_Amplification	MDM2_Amplification		0.000415588
FGFR4_Amplification	KRAS_mutation		0.106361
FGFR4_Amplification	BRAF_mutation		0.42473
FLT1_Amplification	FLT3_Amplification		< 5.00E-05
FLT1_Amplification	FLT4_Amplification		0.0098599
FLT1_Amplification	ROS1_Amplification		< 5.00E-05
FLT1_Amplification	RET_Amplification		0.0160369
FLT1_Amplification	ERBB3_Amplification		0.293049
FLT1_Amplification	CDH1_Deletion		0.0963885
FLT1_Amplification	SMAD2_Deletion		< 5.00E-05
FLT1_Amplification	SMAD4_Deletion		< 5.00E-05
FLT1_Amplification	JUN_Amplification	0.533245
FLT1_Amplification	CTCF_Deletion		0.041496
FLT1_Amplification	RAD51C_Deletion		0.0071278
FLT1_Amplification	RAD51D_Deletion		0.00254282
FLT1_Amplification	BRIP1_Deletion		0.02669
FLT1_Amplification	CDK4_Amplification		0.438919
FLT1_Amplification	MDM2_Amplification		0.257423
FLT1_Amplification	MLH7PMS_Deletion	0.280922
FLT1_Amplification	KRAS_mutation		0.281727
FLT1_Amplification	BRAF_mutation	0.288811
FLT3_Amplification	FLT4_Amplification		0.0187879
FLT3_Amplification	ROS1_Amplification		< 5.00E-05
FLT3_Amplification	RET_Amplification		0.0155105
FLT3_Amplification	ERBB3_Amplification		0.286092
FLT3_Amplification	CDH1_Deletion		0.0945841
FLT3_Amplification	SMAD2_Deletion		< 5.00E-05
FLT3_Amplification	SMAD4_Deletion		< 5.00E-05
FLT3_Amplification	JUN_Amplification	0.536967
FLT3_Amplification	CTCF_Deletion		0.0403933
FLT3_Amplification	RAD51C_Deletion		0.00675817
FLT3_Amplification	RAD51D_Deletion		0.00236469
FLT3_Amplification	BRIP1_Deletion		0.0251446
FLT3_Amplification	CDK4_Amplification		0.432774
FLT3_Amplification	MDM2_Amplification		0.251171
FLT3_Amplification	MLH7PMS_Deletion	0.281363
FLT3_Amplification	KRAS_mutation		0.264859
FLT3_Amplification	BRAF_mutation	0.293049
FLT4_Amplification	ROS1_Amplification		0.362724
FLT4_Amplification	RET_Amplification		5.55752e-05
FLT4_Amplification	ERBB3_Amplification		0.0461612
FLT4_Amplification	CDH1_Deletion		0.00849647
FLT4_Amplification	SMAD2_Deletion		0.0277488
FLT4_Amplification	SMAD4_Deletion		0.00548254
FLT4_Amplification	JUN_Amplification	0.457598
FLT4_Amplification	CTCF_Deletion		0.00456415
FLT4_Amplification	RAD51C_Deletion		0.33509
FLT4_Amplification	RAD51D_Deletion		0.508893
FLT4_Amplification	BRIP1_Deletion		0.459537
FLT4_Amplification	CDK4_Amplification		0.0140876
FLT4_Amplification	MDM2_Amplification		0.00158013
FLT4_Amplification	KRAS_mutation		0.06574
FLT4_Amplification	BRAF_mutation		0.605171
ROS1_Amplification	RET_Amplification		0.0456274
ROS1_Amplification	ERBB3_Amplification		0.0120588
ROS1_Amplification	CDH1_Deletion		0.43037
ROS1_Amplification	SMAD2_Deletion		0.00201434
ROS1_Amplification	SMAD4_Deletion		0.000105546
ROS1_Amplification	JUN_Amplification		0.532839
ROS1_Amplification	CTCF_Deletion		0.362057
ROS1_Amplification	RAD51C_Deletion		0.0669404
ROS1_Amplification	RAD51D_Deletion		0.270788
ROS1_Amplification	BRIP1_Deletion		0.024847
ROS1_Amplification	CDK4_Amplification		0.0148029
ROS1_Amplification	MDM2_Amplification		0.00278698
ROS1_Amplification	KRAS_mutation	0.00503075
ROS1_Amplification	BRAF_mutation	0.0949467
RET_Amplification	ERBB3_Amplification		0.000105546
RET_Amplification	CDH1_Deletion		0.362724
RET_Amplification	SMAD2_Deletion		0.136319
RET_Amplification	SMAD4_Deletion		0.038504
RET_Amplification	JUN_Amplification		0.21634
RET_Amplification	CTCF_Deletion		0.309083
RET_Amplification	RAD51C_Deletion		0.265674
RET_Amplification	RAD51D_Deletion		0.599165
RET_Amplification	BRIP1_Deletion		0.0743199
RET_Amplification	CDK4_Amplification		0.00020096
RET_Amplification	MDM2_Amplification		0.000677698
RET_Amplification	KRAS_mutation		0.280826
RET_Amplification	BRAF_mutation	0.522057
ERBB3_Amplification	CDH1_Deletion		0.0591855
ERBB3_Amplification	SMAD2_Deletion		0.3624
ERBB3_Amplification	SMAD4_Deletion		0.346915
ERBB3_Amplification	JUN_Amplification		< 5.00E-05
ERBB3_Amplification	CTCF_Deletion		0.213091
ERBB3_Amplification	RAD51C_Deletion		0.148559
ERBB3_Amplification	RAD51D_Deletion		0.193263
ERBB3_Amplification	BRIP1_Deletion		0.0328763
ERBB3_Amplification	CDK4_Amplification		< 5.00E-05
ERBB3_Amplification	MDM2_Amplification		< 5.00E-05
ERBB3_Amplification	KRAS_mutation		0.000712624
ERBB3_Amplification	BRAF_mutation	0.213091
CDH1_Deletion	SMAD2_Deletion		0.0379276
CDH1_Deletion	SMAD4_Deletion		0.0323408
CDH1_Deletion	JUN_Amplification		0.259645
CDH1_Deletion	RAD51C_Deletion		0.00647224
CDH1_Deletion	RAD51D_Deletion		0.230961
CDH1_Deletion	BRIP1_Deletion		0.0146158
CDH1_Deletion	CDK4_Amplification		0.117911
CDH1_Deletion	MDM2_Amplification		0.12476
CDH1_Deletion	KRAS_mutation		0.532862
CDH1_Deletion	BRAF_mutation	0.588585
SMAD2_Deletion	SMAD4_Deletion		< 5.00E-05
SMAD2_Deletion	JUN_Amplification		0.550339
SMAD2_Deletion	CTCF_Deletion		0.0403933
SMAD2_Deletion	RAD51C_Deletion		< 5.00E-05
SMAD2_Deletion	RAD51D_Deletion		< 5.00E-05
SMAD2_Deletion	BRIP1_Deletion		< 5.00E-05
SMAD2_Deletion	CDK4_Amplification	0.550339
SMAD2_Deletion	MDM2_Amplification	0.502809
SMAD2_Deletion	MLH7PMS_Deletion	0.597825
SMAD2_Deletion	KRAS_mutation	0.531418
SMAD2_Deletion	BRAF_mutation	0.280922
SMAD4_Deletion	JUN_Amplification		0.49521
SMAD4_Deletion	CTCF_Deletion		0.0319925
SMAD4_Deletion	RAD51C_Deletion		< 5.00E-05
SMAD4_Deletion	RAD51D_Deletion		< 5.00E-05
SMAD4_Deletion	BRIP1_Deletion		< 5.00E-05
SMAD4_Deletion	CDK4_Amplification	0.511261
SMAD4_Deletion	MDM2_Amplification	0.563322
SMAD4_Deletion	MLH7PMS_Deletion	0.550339
SMAD4_Deletion	KRAS_mutation	0.341865
SMAD4_Deletion	BRAF_mutation	0.170497
JUN_Amplification	CTCF_Deletion		0.21634
JUN_Amplification	RAD51C_Deletion	0.332119
JUN_Amplification	RAD51D_Deletion		0.460898
JUN_Amplification	BRIP1_Deletion	0.578249
JUN_Amplification	CDK4_Amplification		5.55752e-05
JUN_Amplification	MDM2_Amplification		0.0374306
JUN_Amplification	KRAS_mutation	0.426348
JUN_Amplification	BRAF_mutation	0.419618
CTCF_Deletion	RAD51C_Deletion		0.00315794
CTCF_Deletion	RAD51D_Deletion		0.181209
CTCF_Deletion	BRIP1_Deletion		0.00734229
CTCF_Deletion	CDK4_Amplification		0.346018
CTCF_Deletion	MDM2_Amplification		0.414124
CTCF_Deletion	KRAS_mutation		0.494923
CTCF_Deletion	BRAF_mutation	0.629744
RAD51C_Deletion	RAD51D_Deletion		< 5.00E-05
RAD51C_Deletion	BRIP1_Deletion		< 5.00E-05
RAD51C_Deletion	CDK4_Amplification		0.410756
RAD51C_Deletion	MDM2_Amplification	0.10035
RAD51C_Deletion	KRAS_mutation		0.309083
RAD51C_Deletion	BRAF_mutation		0.227172
RAD51D_Deletion	BRIP1_Deletion		< 5.00E-05
RAD51D_Deletion	CDK4_Amplification		0.511261
RAD51D_Deletion	MDM2_Amplification	0.177522
RAD51D_Deletion	KRAS_mutation		0.225061
RAD51D_Deletion	BRAF_mutation		0.442295
BRIP1_Deletion	CDK4_Amplification		0.219922
BRIP1_Deletion	MDM2_Amplification	0.250518
BRIP1_Deletion	KRAS_mutation		0.391129
BRIP1_Deletion	BRAF_mutation		0.481996
CDK4_Amplification	MDM2_Amplification		< 5.00E-05
CDK4_Amplification	KRAS_mutation		0.000939864
CDK4_Amplification	BRAF_mutation	0.246237
MDM2_Amplification	KRAS_mutation		< 5.00E-05
MDM2_Amplification	BRAF_mutation	0.205271
MLH7PMS_Deletion	KRAS_mutation	0.508893
KRAS_mutation	BRAF_mutation	< 5.00E-05

[truncated: 23 more sheets: Figure 3f, Figure 4,5, Figure 4a, Figure 4b,e,f,g, Figure 4b, Figure 4c, Figure 4e, Figure 4f, Figure 4g, Figure 4h, Figure 4i, Figure 4j, Figure 5a,b,c,d, Figure 5a, Figure 5b, Figure 5c, Figure 5e, Figure 5f,g,h,i, Figure 5f, Figure 5g …]
